# Supplementary material for: Exploring the structural lexicon of the Proteome via Metric Geometry
Source: PLoS Comput Biol. 2026 Jun 30;22(6):e1014487. doi: 10.1371/journal.pcbi.1014487 (PMC13336474; doi:10.1371/journal.pcbi.1014487)
Supplement: S2 Table — (CSV) [file pcbi.1014487.s010.csv]

GenPept accession	Phylum	Class	Length	RdRp/Decoy
2012194A	Kitrinoviricota	Alsuviricetes	468	RdRp
2211403A	Kitrinoviricota	Alsuviricetes	452	RdRp
4WRT_B	Negarnaviricota	Insthoviricetes	560	RdRp
4WSB_B	Negarnaviricota	Insthoviricetes	561	RdRp
5AMR_A	Negarnaviricota	Ellioviricetes	617	RdRp
AAA43036	Pisuviricota	Pisoniviricetes	429	RdRp
AAA46565	Pisuviricota	Pisoniviricetes	471	RdRp
AAA64287	Pisuviricota	Pisoniviricetes	472	RdRp
AAA66950	Pisuviricota	Pisoniviricetes	394	RdRp
AAA86113	Kitrinoviricota	Alsuviricetes	474	RdRp
AAA91583	Pisuviricota	Stelpaviricetes	408	RdRp
AAA98577	Pisuviricota	Stelpaviricetes	482	RdRp
AAB27624	Pisuviricota	Duplopiviricetes	431	RdRp
AAB50573	Pisuviricota	Stelpaviricetes	490	RdRp
AAB69867	Pisuviricota	Pisoniviricetes	527	RdRp
AAC01572	Pisuviricota	Stelpaviricetes	427	RdRp
AAC06252	Lenarviricota	Leviviricetes	459	RdRp
AAC55659	Kitrinoviricota	Alsuviricetes	460	RdRp
AAC55983	Kitrinoviricota	Flasuviricetes	460	RdRp
AAC58753	Kitrinoviricota	Flasuviricetes	337	RdRp
AAC58756	Kitrinoviricota	Flasuviricetes	337	RdRp
AAC58758	Kitrinoviricota	Flasuviricetes	337	RdRp
AAC58759	Kitrinoviricota	Flasuviricetes	337	RdRp
AAC58789	Kitrinoviricota	Flasuviricetes	337	RdRp
AAC58790	Kitrinoviricota	Flasuviricetes	337	RdRp
AAD13622	Kitrinoviricota	Alsuviricetes	457	RdRp
AAD14562	Kitrinoviricota	Alsuviricetes	454	RdRp
AAD16174	Pisuviricota	Pisoniviricetes	469	RdRp
AAD31543	Kitrinoviricota	Flasuviricetes	463	RdRp
AAD32960	Kitrinoviricota	Flasuviricetes	533	RdRp
AAD44718	Kitrinoviricota	Flasuviricetes	480	RdRp
AAD45560	Pisuviricota	Stelpaviricetes	476	RdRp
AAF13603	Pisuviricota	Duplopiviricetes	501	RdRp
AAF18330	Kitrinoviricota	Alsuviricetes	453	RdRp
AAF26709	Kitrinoviricota	Alsuviricetes	449	RdRp
AAF97924	Kitrinoviricota	Alsuviricetes	426	RdRp
AAG13939	Kitrinoviricota	Alsuviricetes	489	RdRp
AAG53583	Pisuviricota	Duplopiviricetes	470	RdRp
AAK49964	Pisuviricota	Pisoniviricetes	431	RdRp
AAK50546	Negarnaviricota	Monjiviricetes	688	RdRp
AAK52739	Pisuviricota	Duplopiviricetes	367	RdRp
AAL30476	Negarnaviricota	Insthoviricetes	383	RdRp
AAL32166	Kitrinoviricota	Flasuviricetes	533	RdRp
AAL69622	Pisuviricota	Pisoniviricetes	426	RdRp
AAL69623	Pisuviricota	Pisoniviricetes	426	RdRp
AAL69633	Pisuviricota	Pisoniviricetes	426	RdRp
AAL69636	Pisuviricota	Pisoniviricetes	426	RdRp
AAL71892	Pisuviricota	Stelpaviricetes	343	RdRp
AAL73971	Pisuviricota	Stelpaviricetes	481	RdRp
AAL79540	Pisuviricota	Duplopiviricetes	596	RdRp
AAM46081	Pisuviricota	Pisoniviricetes	438	RdRp
AAN77511	Kitrinoviricota	Flasuviricetes	531	RdRp
AAN77512	Kitrinoviricota	Flasuviricetes	520	RdRp
AAO13836	Pisuviricota	Stelpaviricetes	343	RdRp
AAO21337	Lenarviricota	Howeltoviricetes	483	RdRp
AAO24117	Kitrinoviricota	Flasuviricetes	530	RdRp
AAO83985	Pisuviricota	Pisoniviricetes	438	RdRp
AAP03645	Negarnaviricota	Monjiviricetes	610	RdRp
AAP44539	Negarnaviricota	Ellioviricetes	594	RdRp
AAP44541	Negarnaviricota	Ellioviricetes	594	RdRp
AAP44542	Negarnaviricota	Ellioviricetes	593	RdRp
AAP78486	Kitrinoviricota	Tolucaviricetes	507	RdRp
AAQ10758	Pisuviricota	Stelpaviricetes	480	RdRp
AAQ17057	Pisuviricota	Pisoniviricetes	510	RdRp
AAR01970	Lenarviricota	Howeltoviricetes	473	RdRp
AAR01973	Lenarviricota	Howeltoviricetes	434	RdRp
AAR12300	Negarnaviricota	Insthoviricetes	383	RdRp
AAR14150	Pisuviricota	Pisoniviricetes	514	RdRp
AAR89466	Kitrinoviricota	Alsuviricetes	477	RdRp
AAS57939	Kitrinoviricota	Alsuviricetes	465	RdRp
AAT01719	Pisuviricota	Pisoniviricetes	436	RdRp
AAT48886	Pisuviricota	Duplopiviricetes	462	RdRp
AAT70770	Pisuviricota	Pisoniviricetes	545	RdRp
AAT81157	Pisuviricota	Pisoniviricetes	482	RdRp
AAT85717	Kitrinoviricota	Flasuviricetes	488	RdRp
AAU88207	Pisuviricota	Duplopiviricetes	521	RdRp
AAV34154	Kitrinoviricota	Flasuviricetes	535	RdRp
AAV34158	Kitrinoviricota	Flasuviricetes	536	RdRp
AAV48581	Negarnaviricota	Monjiviricetes	588	RdRp
AAV86083	Pisuviricota	Pisoniviricetes	517	RdRp
AAX07259	Kitrinoviricota	Alsuviricetes	445	RdRp
AAX32879	Pisuviricota	Pisoniviricetes	471	RdRp
AAX49344	Negarnaviricota	Ellioviricetes	589	RdRp
AAY18409	Kitrinoviricota	Alsuviricetes	426	RdRp
AAY40312	Pisuviricota	Pisoniviricetes	499	RdRp
AAY51483	Pisuviricota	Duplopiviricetes	358	RdRp
AAZ57426	Pisuviricota	Pisoniviricetes	432	RdRp
AAZ76594	Pisuviricota	Pisoniviricetes	545	RdRp
AAZ81884	Kitrinoviricota	Alsuviricetes	451	RdRp
ABA43708	Pisuviricota	Pisoniviricetes	425	RdRp
ABA54133	Kitrinoviricota	Alsuviricetes	477	RdRp
ABA60784	Kitrinoviricota	Alsuviricetes	426	RdRp
ABB71671	Negarnaviricota	Monjiviricetes	636	RdRp
ABB90673	Kitrinoviricota	Flasuviricetes	533	RdRp
ABC40679	Kitrinoviricota	Flasuviricetes	480	RdRp
ABC67516	Kitrinoviricota	Tolucaviricetes	505	RdRp
ABC86749	Pisuviricota	Duplopiviricetes	463	RdRp
ABC86751	Duplornaviricota	Chrymotiviricetes	434	RdRp
ABC96748	Pisuviricota	Pisoniviricetes	515	RdRp
ABC96750	Pisuviricota	Pisoniviricetes	509	RdRp
ABC96755	Pisuviricota	Pisoniviricetes	471	RdRp
ABD34316	Kitrinoviricota	Tolucaviricetes	491	RdRp
ABD75543	Pisuviricota	Pisoniviricetes	554	RdRp
ABD75828	Kitrinoviricota	Flasuviricetes	480	RdRp
ABE73208	Kitrinoviricota	Flasuviricetes	533	RdRp
ABF51185	Pisuviricota	Pisoniviricetes	424	RdRp
ABF51192	Pisuviricota	Pisoniviricetes	424	RdRp
ABF51200	Pisuviricota	Pisoniviricetes	423	RdRp
ABF51204	Pisuviricota	Pisoniviricetes	424	RdRp
ABF60957	Kitrinoviricota	Flasuviricetes	480	RdRp
ABF67520	Duplornaviricota	Resentoviricetes	513	RdRp
ABG74927	Pisuviricota	Stelpaviricetes	488	RdRp
ABG81341	Kitrinoviricota	Flasuviricetes	536	RdRp
ABH06988	Kitrinoviricota	Alsuviricetes	442	RdRp
ABH06996	Kitrinoviricota	Alsuviricetes	442	RdRp
ABH10135	Pisuviricota	Stelpaviricetes	488	RdRp
ABI23434	Pisuviricota	Pisoniviricetes	422	RdRp
ABI96821	Negarnaviricota	Ellioviricetes	589	RdRp
ABI99478	Pisuviricota	Stelpaviricetes	490	RdRp
ABJ99996	Pisuviricota	Duplopiviricetes	508	RdRp
ABK00130	Negarnaviricota	Insthoviricetes	561	RdRp
ABK29455	Pisuviricota	Pisoniviricetes	424	RdRp
ABK35363	Duplornaviricota	Vidaverviricetes	536	RdRp
ABK91835	Kitrinoviricota	Flasuviricetes	480	RdRp
ABL61316	Pisuviricota	Pisoniviricetes	425	RdRp
ABM54550	Pisuviricota	Pisoniviricetes	425	RdRp
ABM65095	Pisuviricota	Pisoniviricetes	523	RdRp
ABN51178	Negarnaviricota	Ellioviricetes	608	RdRp
ABN71239	Pisuviricota	Duplopiviricetes	527	RdRp
ABO18577	Kitrinoviricota	Tolucaviricetes	504	RdRp
ABO42303	Negarnaviricota	Monjiviricetes	614	RdRp
ABO69374	Pisuviricota	Pisoniviricetes	424	RdRp
ABO69376	Pisuviricota	Pisoniviricetes	424	RdRp
ABO69377	Pisuviricota	Pisoniviricetes	424	RdRp
ABP87977	Negarnaviricota	Ellioviricetes	608	RdRp
ABP88845	Kitrinoviricota	Flasuviricetes	480	RdRp
ABQ41107	Kitrinoviricota	Alsuviricetes	451	RdRp
ABQ53134	Duplornaviricota	Chrymotiviricetes	482	RdRp
ABQ57223	Pisuviricota	Pisoniviricetes	554	RdRp
ABR27424	Kitrinoviricota	Flasuviricetes	480	RdRp
ABR68927	Kitrinoviricota	Alsuviricetes	404	RdRp
ABR88099	Pisuviricota	Stelpaviricetes	489	RdRp
ABS18757	Negarnaviricota	Monjiviricetes	628	RdRp
ABS29339	Kitrinoviricota	Magsaviricetes	499	RdRp
ABU39911	Negarnaviricota	Ellioviricetes	595	RdRp
ABU41789	Kitrinoviricota	Flasuviricetes	536	RdRp
ABU55400	Pisuviricota	Duplopiviricetes	346	RdRp
ABU55615	Pisuviricota	Pisoniviricetes	467	RdRp
ABU94739	Kitrinoviricota	Alsuviricetes	473	RdRp
ABU98319	Kitrinoviricota	Alsuviricetes	438	RdRp
ABV21394	Negarnaviricota	Ellioviricetes	610	RdRp
ABV21734	Pisuviricota	Stelpaviricetes	491	RdRp
ABV25904	Pisuviricota	Pisoniviricetes	426	RdRp
ABV55251	Kitrinoviricota	Flasuviricetes	533	RdRp
ABV55637	Pisuviricota	Pisoniviricetes	432	RdRp
ABV56203	Kitrinoviricota	Alsuviricetes	429	RdRp
ABV56612	Pisuviricota	Pisoniviricetes	505	RdRp
ABV89762	Pisuviricota	Duplopiviricetes	439	RdRp
ABW24037	Negarnaviricota	Monjiviricetes	586	RdRp
ABW76844	Kitrinoviricota	Flasuviricetes	536	RdRp
ABW97532	Kitrinoviricota	Alsuviricetes	481	RdRp
ABX74939	Pisuviricota	Pisoniviricetes	503	RdRp
ABX79995	Duplornaviricota	Chrymotiviricetes	469	RdRp
ABX79996	Duplornaviricota	Chrymotiviricetes	492	RdRp
ABX79997	Duplornaviricota	Chrymotiviricetes	521	RdRp
ABX80373	Kitrinoviricota	Flasuviricetes	480	RdRp
ABX80375	Kitrinoviricota	Flasuviricetes	480	RdRp
ABY27302	Kitrinoviricota	Alsuviricetes	457	RdRp
ABY73571	Kitrinoviricota	Tolucaviricetes	505	RdRp
ABY82502	Negarnaviricota	Ellioviricetes	662	RdRp
ABY86425	Pisuviricota	Stelpaviricetes	491	RdRp
ABZ81211	Negarnaviricota	Monjiviricetes	587	RdRp
ABZ90974	Pisuviricota	Pisoniviricetes	372	RdRp
ACA34525	Negarnaviricota	Monjiviricetes	618	RdRp
ACA42550	Pisuviricota	Stelpaviricetes	494	RdRp
ACA52156	Pisuviricota	Pisoniviricetes	554	RdRp
ACA61232	Duplornaviricota	Chrymotiviricetes	349	RdRp
ACB45492	Kitrinoviricota	Flasuviricetes	480	RdRp
ACC60229	Pisuviricota	Stelpaviricetes	494	RdRp
ACC78282	Kitrinoviricota	Flasuviricetes	480	RdRp
ACC94304	Negarnaviricota	Ellioviricetes	595	RdRp
ACD13417	Kitrinoviricota	Flasuviricetes	535	RdRp
ACD14090	Kitrinoviricota	Flasuviricetes	480	RdRp
ACD93606	Kitrinoviricota	Flasuviricetes	315	RdRp
ACE63642	Kitrinoviricota	Flasuviricetes	480	RdRp
ACE80691	Pisuviricota	Stelpaviricetes	492	RdRp
ACF75854	Pisuviricota	Stelpaviricetes	443	RdRp
ACF75855	Pisuviricota	Stelpaviricetes	442	RdRp
ACF75857	Pisuviricota	Stelpaviricetes	443	RdRp
ACF75859	Pisuviricota	Stelpaviricetes	443	RdRp
ACF75860	Pisuviricota	Stelpaviricetes	443	RdRp
ACF75862	Pisuviricota	Stelpaviricetes	443	RdRp
ACG55799	Pisuviricota	Pisoniviricetes	430	RdRp
ACG55800	Pisuviricota	Pisoniviricetes	430	RdRp
ACG69815	Kitrinoviricota	Alsuviricetes	451	RdRp
ACH57393	Pisuviricota	Pisoniviricetes	548	RdRp
ACH97857	Kitrinoviricota	Flasuviricetes	373	RdRp
ACI32065	Negarnaviricota	Ellioviricetes	608	RdRp
ACJ03572	Kitrinoviricota	Tolucaviricetes	511	RdRp
ACJ04421	Pisuviricota	Pisoniviricetes	528	RdRp
ACJ10208	Pisuviricota	Pisoniviricetes	456	RdRp
ACJ37237	Kitrinoviricota	Flasuviricetes	480	RdRp
ACJ37238	Kitrinoviricota	Flasuviricetes	480	RdRp
ACJ38088	Kitrinoviricota	Alsuviricetes	489	RdRp
ACJ64915	Kitrinoviricota	Flasuviricetes	536	RdRp
ACK37375	Pisuviricota	Pisoniviricetes	424	RdRp
ACK37388	Pisuviricota	Pisoniviricetes	424	RdRp
ACK37400	Pisuviricota	Pisoniviricetes	424	RdRp
ACK37405	Pisuviricota	Pisoniviricetes	424	RdRp
ACK37420	Pisuviricota	Pisoniviricetes	423	RdRp
ACK37421	Pisuviricota	Pisoniviricetes	424	RdRp
ACK37422	Pisuviricota	Pisoniviricetes	424	RdRp
ACK37425	Pisuviricota	Pisoniviricetes	424	RdRp
ACK37426	Pisuviricota	Pisoniviricetes	424	RdRp
ACK37430	Pisuviricota	Pisoniviricetes	424	RdRp
ACK37431	Pisuviricota	Pisoniviricetes	424	RdRp
ACK37438	Pisuviricota	Pisoniviricetes	424	RdRp
ACK37443	Pisuviricota	Pisoniviricetes	424	RdRp
ACL68400	Kitrinoviricota	Flasuviricetes	480	RdRp
ACL68402	Kitrinoviricota	Flasuviricetes	479	RdRp
ACL93278	Pisuviricota	Duplopiviricetes	527	RdRp
ACL98160	Negarnaviricota	Monjiviricetes	629	RdRp
ACM68708	Pisuviricota	Stelpaviricetes	491	RdRp
ACN23027	Pisuviricota	Stelpaviricetes	494	RdRp
ACN44170	Pisuviricota	Stelpaviricetes	436	RdRp
ACN49135	Kitrinoviricota	Alsuviricetes	447	RdRp
ACN59473	Kitrinoviricota	Tolucaviricetes	512	RdRp
ACN73462	Kitrinoviricota	Flasuviricetes	536	RdRp
ACN88707	Pisuviricota	Stelpaviricetes	448	RdRp
ACN88709	Pisuviricota	Stelpaviricetes	445	RdRp
ACN88711	Pisuviricota	Stelpaviricetes	453	RdRp
ACN88713	Pisuviricota	Stelpaviricetes	463	RdRp
ACN90651	Lenarviricota	Leviviricetes	421	RdRp
ACN94442	Pisuviricota	Pisoniviricetes	492	RdRp
ACN94443	Pisuviricota	Pisoniviricetes	386	RdRp
ACO37245	Pisuviricota	Duplopiviricetes	511	RdRp
ACO82049	Kitrinoviricota	Flasuviricetes	534	RdRp
ACO87999	Negarnaviricota	Monjiviricetes	620	RdRp
ACR54279	Pisuviricota	Stelpaviricetes	447	RdRp
ACS28233	Kitrinoviricota	Alsuviricetes	432	RdRp
ACS29435	Kitrinoviricota	Flasuviricetes	480	RdRp
ACS29436	Kitrinoviricota	Flasuviricetes	479	RdRp
ACS44770	Pisuviricota	Pisoniviricetes	535	RdRp
ACT15363	Kitrinoviricota	Alsuviricetes	451	RdRp
ACT22806	Negarnaviricota	Monjiviricetes	588	RdRp
ACT53745	Pisuviricota	Stelpaviricetes	485	RdRp
ACT64131	Pisuviricota	Duplopiviricetes	479	RdRp
ACT66724	Lenarviricota	Leviviricetes	454	RdRp
ACT66728	Lenarviricota	Leviviricetes	456	RdRp
ACT66752	Lenarviricota	Leviviricetes	457	RdRp
ACT68340	Negarnaviricota	Ellioviricetes	608	RdRp
ACT79246	Negarnaviricota	Monjiviricetes	588	RdRp
ACT89356	Pisuviricota	Pisoniviricetes	423	RdRp
ACU00185	Pisuviricota	Pisoniviricetes	424	RdRp
ACU01024	Pisuviricota	Pisoniviricetes	525	RdRp
ACU27228	Pisuviricota	Pisoniviricetes	370	RdRp
ACU44509	Kitrinoviricota	Alsuviricetes	495	RdRp
ACU65438	Negarnaviricota	Monjiviricetes	588	RdRp
ACU65445	Negarnaviricota	Monjiviricetes	586	RdRp
ACV66991	Kitrinoviricota	Alsuviricetes	457	RdRp
ACV89839	Pisuviricota	Pisoniviricetes	472	RdRp
ACV95628	Negarnaviricota	Ellioviricetes	591	RdRp
ACX94288	Kitrinoviricota	Alsuviricetes	476	RdRp
ACY01866	Pisuviricota	Duplopiviricetes	429	RdRp
ACY07245	Lenarviricota	Leviviricetes	459	RdRp
ACY46471	Negarnaviricota	Insthoviricetes	525	RdRp
ACY56284	Negarnaviricota	Insthoviricetes	563	RdRp
ACZ81407	Negarnaviricota	Monjiviricetes	586	RdRp
ADA83556	Pisuviricota	Pisoniviricetes	553	RdRp
ADB79812	Pisuviricota	Stelpaviricetes	441	RdRp
ADB88761	Negarnaviricota	Monjiviricetes	586	RdRp
ADC53109	Duplornaviricota	Resentoviricetes	463	RdRp
ADC54795	Kitrinoviricota	Flasuviricetes	480	RdRp
ADD92352	Pisuviricota	Pisoniviricetes	537	RdRp
ADE10208	Kitrinoviricota	Flasuviricetes	480	RdRp
ADE48860	Pisuviricota	Pisoniviricetes	432	RdRp
ADE75156	Negarnaviricota	Insthoviricetes	561	RdRp
ADF57894	Duplornaviricota	Resentoviricetes	463	RdRp
ADF97523	Kitrinoviricota	Magsaviricetes	491	RdRp
ADG03646	Pisuviricota	Pisoniviricetes	510	RdRp
ADG21213	Duplornaviricota	Chrymotiviricetes	484	RdRp
ADG23201	Pisuviricota	Stelpaviricetes	490	RdRp
ADG27878	Pisuviricota	Pisoniviricetes	513	RdRp
ADG45752	Pisuviricota	Stelpaviricetes	437	RdRp
ADG56983	Pisuviricota	Duplopiviricetes	484	RdRp
ADH51680	Kitrinoviricota	Alsuviricetes	429	RdRp
ADI46683	Pisuviricota	Pisoniviricetes	471	RdRp
ADI48250	Kitrinoviricota	Magsaviricetes	489	RdRp
ADI48258	Pisuviricota	Pisoniviricetes	398	RdRp
ADI58994	Pisuviricota	Pisoniviricetes	469	RdRp
ADI79236	Negarnaviricota	Insthoviricetes	556	RdRp
ADJ38390	Pisuviricota	Stelpaviricetes	443	RdRp
ADJ39329	Pisuviricota	Pisoniviricetes	516	RdRp
ADK25236	Negarnaviricota	Monjiviricetes	623	RdRp
ADK25248	Negarnaviricota	Monjiviricetes	622	RdRp
ADK63187	Kitrinoviricota	Flasuviricetes	488	RdRp
ADK97705	Pisuviricota	Pisoniviricetes	486	RdRp
ADK97708	Pisuviricota	Pisoniviricetes	479	RdRp
ADK97710	Pisuviricota	Pisoniviricetes	496	RdRp
ADL38960	Pisuviricota	Pisoniviricetes	438	RdRp
ADL64055	Negarnaviricota	Insthoviricetes	334	RdRp
ADL66905	Pisuviricota	Duplopiviricetes	595	RdRp
ADM47770	Kitrinoviricota	Alsuviricetes	354	RdRp
ADM88606	Duplornaviricota	Resentoviricetes	544	RdRp
ADM88863	Kitrinoviricota	Flasuviricetes	536	RdRp
ADN33398	Kitrinoviricota	Flasuviricetes	536	RdRp
ADN43901	Kitrinoviricota	Alsuviricetes	455	RdRp
ADN64814	Duplornaviricota	Resentoviricetes	507	RdRp
ADN95978	Pisuviricota	Pisoniviricetes	542	RdRp
ADO60922	Pisuviricota	Duplopiviricetes	557	RdRp
ADO60926	Duplornaviricota	Chrymotiviricetes	483	RdRp
ADO85550	Pisuviricota	Pisoniviricetes	426	RdRp
ADP00834	Pisuviricota	Stelpaviricetes	487	RdRp
ADP21510	Pisuviricota	Stelpaviricetes	350	RdRp
ADQ00968	Kitrinoviricota	Flasuviricetes	533	RdRp
ADQ54106	Duplornaviricota	Chrymotiviricetes	470	RdRp
ADR65075	Pisuviricota	Stelpaviricetes	445	RdRp
ADR79389	Pisuviricota	Pisoniviricetes	416	RdRp
ADU03655	Kitrinoviricota	Alsuviricetes	451	RdRp
ADU56621	Negarnaviricota	Ellioviricetes	591	RdRp
ADU57375	Duplornaviricota	Resentoviricetes	545	RdRp
ADV15441	Pisuviricota	Duplopiviricetes	525	RdRp
ADV15443	Pisuviricota	Duplopiviricetes	525	RdRp
ADV15444	Pisuviricota	Duplopiviricetes	532	RdRp
ADV15448	Pisuviricota	Duplopiviricetes	525	RdRp
ADV15450	Pisuviricota	Duplopiviricetes	523	RdRp
ADV40934	Kitrinoviricota	Alsuviricetes	470	RdRp
ADV57350	Pisuviricota	Pisoniviricetes	424	RdRp
ADV69061	Negarnaviricota	Insthoviricetes	450	RdRp
ADW08802	Duplornaviricota	Chrymotiviricetes	493	RdRp
ADW27360	Negarnaviricota	Ellioviricetes	608	RdRp
ADX01228	Pisuviricota	Stelpaviricetes	482	RdRp
ADX01591	Negarnaviricota	Ellioviricetes	599	RdRp
ADX59465	Pisuviricota	Pisoniviricetes	554	RdRp
ADZ54704	Pisuviricota	Pisoniviricetes	537	RdRp
ADZ55760	Pisuviricota	Pisoniviricetes	537	RdRp
ADZ76009	Pisuviricota	Stelpaviricetes	494	RdRp
ADZ76455	Negarnaviricota	Ellioviricetes	608	RdRp
AEA02985	Negarnaviricota	Ellioviricetes	612	RdRp
AEA03904	Negarnaviricota	Insthoviricetes	539	RdRp
AEA30054	Negarnaviricota	Ellioviricetes	631	RdRp
AEA30060	Negarnaviricota	Ellioviricetes	631	RdRp
AEA30062	Negarnaviricota	Ellioviricetes	631	RdRp
AEA30064	Negarnaviricota	Ellioviricetes	631	RdRp
AEA49879	Negarnaviricota	Monjiviricetes	587	RdRp
AEB21199	Negarnaviricota	Monjiviricetes	688	RdRp
AEB70976	Negarnaviricota	Ellioviricetes	633	RdRp
AEB70982	Negarnaviricota	Ellioviricetes	633	RdRp
AEC14316	Negarnaviricota	Insthoviricetes	564	RdRp
AEC32072	Negarnaviricota	Monjiviricetes	623	RdRp
AEC50097	Kitrinoviricota	Tolucaviricetes	505	RdRp
AED98371	Negarnaviricota	Insthoviricetes	537	RdRp
AED98383	Negarnaviricota	Ellioviricetes	629	RdRp
AED99798	Duplornaviricota	Chrymotiviricetes	433	RdRp
AED99802	Duplornaviricota	Chrymotiviricetes	433	RdRp
AED99808	Duplornaviricota	Chrymotiviricetes	432	RdRp
AED99816	Duplornaviricota	Chrymotiviricetes	434	RdRp
AED99918	Duplornaviricota	Resentoviricetes	515	RdRp
AEE01391	Negarnaviricota	Ellioviricetes	596	RdRp
AEE69369	Pisuviricota	Pisoniviricetes	424	RdRp
AEE88304	Pisuviricota	Stelpaviricetes	441	RdRp
AEF56733	Negarnaviricota	Monjiviricetes	611	RdRp
AEF56734	Negarnaviricota	Ellioviricetes	635	RdRp
AEF56735	Negarnaviricota	Ellioviricetes	644	RdRp
AEG42386	Pisuviricota	Pisoniviricetes	422	RdRp
AEG42388	Pisuviricota	Pisoniviricetes	424	RdRp
AEG42391	Pisuviricota	Pisoniviricetes	423	RdRp
AEG75268	Pisuviricota	Pisoniviricetes	423	RdRp
AEG78314	Negarnaviricota	Monjiviricetes	560	RdRp
AEH26189	Kitrinoviricota	Magsaviricetes	498	RdRp
AEH26193	Kitrinoviricota	Magsaviricetes	499	RdRp
AEI29961	Negarnaviricota	Insthoviricetes	562	RdRp
AEI54609	Kitrinoviricota	Alsuviricetes	473	RdRp
AEI55831	Kitrinoviricota	Alsuviricetes	425	RdRp
AEI55839	Pisuviricota	Pisoniviricetes	431	RdRp
AEI69664	Kitrinoviricota	Alsuviricetes	440	RdRp
AEJ07657	Negarnaviricota	Monjiviricetes	579	RdRp
AEJ07890	Pisuviricota	Duplopiviricetes	432	RdRp
AEJ38175	Negarnaviricota	Ellioviricetes	617	RdRp
AEJ84506	Pisuviricota	Pisoniviricetes	392	RdRp
AEJ86542	Kitrinoviricota	Flasuviricetes	480	RdRp
AEK49762	Negarnaviricota	Insthoviricetes	550	RdRp
AEK75355	Kitrinoviricota	Flasuviricetes	536	RdRp
AEK80016	Pisuviricota	Pisoniviricetes	426	RdRp
AEL19657	Pisuviricota	Pisoniviricetes	509	RdRp
AEL19659	Pisuviricota	Pisoniviricetes	361	RdRp
AEL29642	Negarnaviricota	Ellioviricetes	633	RdRp
AEL29649	Negarnaviricota	Ellioviricetes	629	RdRp
AEL29670	Negarnaviricota	Ellioviricetes	632	RdRp
AEL29685	Negarnaviricota	Ellioviricetes	634	RdRp
AEL30247	Pisuviricota	Pisoniviricetes	474	RdRp
AEL31290	Pisuviricota	Pisoniviricetes	424	RdRp
AEM05822	Pisuviricota	Duplopiviricetes	383	RdRp
AEM05823	Pisuviricota	Duplopiviricetes	414	RdRp
AEM05832	Pisuviricota	Pisoniviricetes	453	RdRp
AEM05833	Pisuviricota	Pisoniviricetes	439	RdRp
AEM23890	Kitrinoviricota	Alsuviricetes	417	RdRp
AEM37580	Pisuviricota	Pisoniviricetes	515	RdRp
AEM37581	Pisuviricota	Pisoniviricetes	506	RdRp
AEM37627	Pisuviricota	Stelpaviricetes	441	RdRp
AEM45994	Kitrinoviricota	Tolucaviricetes	511	RdRp
AEM63700	Pisuviricota	Pisoniviricetes	443	RdRp
AEM98331	Negarnaviricota	Insthoviricetes	561	RdRp
AEN25485	Kitrinoviricota	Alsuviricetes	458	RdRp
AEN83681	Kitrinoviricota	Flasuviricetes	533	RdRp
AEO95760	Negarnaviricota	Ellioviricetes	611	RdRp
AEP04407	Kitrinoviricota	Alsuviricetes	473	RdRp
AEP40395	Kitrinoviricota	Alsuviricetes	476	RdRp
AEP44007	Negarnaviricota	Monjiviricetes	594	RdRp
AEP69140	Pisuviricota	Pisoniviricetes	423	RdRp
AEP83726	Lenarviricota	Howeltoviricetes	471	RdRp
AEP83732	Kitrinoviricota	Alsuviricetes	425	RdRp
AEQ25571	Lenarviricota	Leviviricetes	452	RdRp
AEQ75466	Duplornaviricota	Resentoviricetes	512	RdRp
AER30002	Pisuviricota	Stelpaviricetes	435	RdRp
AER60533	Duplornaviricota	Resentoviricetes	544	RdRp
AER92564	Pisuviricota	Pisoniviricetes	424	RdRp
AER92566	Pisuviricota	Pisoniviricetes	420	RdRp
AER92570	Pisuviricota	Pisoniviricetes	424	RdRp
AER92585	Pisuviricota	Pisoniviricetes	424	RdRp
AER92587	Pisuviricota	Pisoniviricetes	424	RdRp
AET06138	Pisuviricota	Pisoniviricetes	429	RdRp
AET25077	Pisuviricota	Pisoniviricetes	424	RdRp
AET36885	Kitrinoviricota	Alsuviricetes	446	RdRp
AET72462	Pisuviricota	Pisoniviricetes	411	RdRp
AET79283	Pisuviricota	Pisoniviricetes	467	RdRp
AET81014	Duplornaviricota	Chrymotiviricetes	432	RdRp
AET81016	Duplornaviricota	Chrymotiviricetes	432	RdRp
AET85047	Pisuviricota	Pisoniviricetes	424	RdRp
AET85048	Pisuviricota	Pisoniviricetes	419	RdRp
AEU12347	Pisuviricota	Pisoniviricetes	462	RdRp
AEV40683	Kitrinoviricota	Alsuviricetes	447	RdRp
AEV46286	Kitrinoviricota	Flasuviricetes	483	RdRp
AEV51834	Pisuviricota	Stelpaviricetes	492	RdRp
AEW87504	Kitrinoviricota	Alsuviricetes	432	RdRp
AEX38455	Pisuviricota	Pisoniviricetes	441	RdRp
AEX65767	Negarnaviricota	Monjiviricetes	636	RdRp
AEX87907	Pisuviricota	Duplopiviricetes	596	RdRp
AEX91878	Lenarviricota	Howeltoviricetes	471	RdRp
AEX93357	Kitrinoviricota	Alsuviricetes	429	RdRp
AEY76153	Lenarviricota	Howeltoviricetes	468	RdRp
AEZ02948	Negarnaviricota	Ellioviricetes	608	RdRp
AEZ35255	Negarnaviricota	Ellioviricetes	590	RdRp
AEZ35261	Negarnaviricota	Ellioviricetes	590	RdRp
AEZ35264	Negarnaviricota	Ellioviricetes	590	RdRp
AFA26423	Pisuviricota	Stelpaviricetes	343	RdRp
AFA43536	Kitrinoviricota	Alsuviricetes	430	RdRp
AFB77701	Pisuviricota	Pisoniviricetes	450	RdRp
AFB82733	Pisuviricota	Pisoniviricetes	537	RdRp
AFC95826	Kitrinoviricota	Alsuviricetes	477	RdRp
AFD18573	Kitrinoviricota	Flasuviricetes	479	RdRp
AFD18574	Kitrinoviricota	Flasuviricetes	480	RdRp
AFD18576	Kitrinoviricota	Flasuviricetes	480	RdRp
AFD18577	Kitrinoviricota	Flasuviricetes	480	RdRp
AFD18585	Kitrinoviricota	Flasuviricetes	480	RdRp
AFD30969	Pisuviricota	Pisoniviricetes	471	RdRp
AFD64770	Pisuviricota	Pisoniviricetes	424	RdRp
AFE83590	Duplornaviricota	Chrymotiviricetes	482	RdRp
AFF18423	Kitrinoviricota	Flasuviricetes	533	RdRp
AFG73004	Kitrinoviricota	Flasuviricetes	529	RdRp
AFG73673	Duplornaviricota	Resentoviricetes	515	RdRp
AFH08732	Negarnaviricota	Ellioviricetes	631	RdRp
AFH08740	Negarnaviricota	Ellioviricetes	631	RdRp
AFH09414	Duplornaviricota	Chrymotiviricetes	463	RdRp
AFH09416	Duplornaviricota	Chrymotiviricetes	463	RdRp
AFH41499	Duplornaviricota	Resentoviricetes	547	RdRp
AFH41509	Duplornaviricota	Resentoviricetes	547	RdRp
AFH41519	Duplornaviricota	Resentoviricetes	543	RdRp
AFH89833	Pisuviricota	Pisoniviricetes	511	RdRp
AFH89835	Pisuviricota	Pisoniviricetes	512	RdRp
AFH96035	Negarnaviricota	Ellioviricetes	605	RdRp
AFI08230	Pisuviricota	Pisoniviricetes	470	RdRp
AFI24668	Negarnaviricota	Ellioviricetes	608	RdRp
AFI98758	Pisuviricota	Stelpaviricetes	442	RdRp
AFJ04539	Pisuviricota	Pisoniviricetes	431	RdRp
AFJ05046	Kitrinoviricota	Alsuviricetes	451	RdRp
AFJ05056	Kitrinoviricota	Alsuviricetes	451	RdRp
AFJ05062	Kitrinoviricota	Alsuviricetes	442	RdRp
AFJ20707	Kitrinoviricota	Flasuviricetes	478	RdRp
AFJ92906	Pisuviricota	Stelpaviricetes	487	RdRp
AFJ92907	Pisuviricota	Stelpaviricetes	488	RdRp
AFJ92920	Pisuviricota	Stelpaviricetes	488	RdRp
AFJ94647	Negarnaviricota	Monjiviricetes	583	RdRp
AFK09819	Negarnaviricota	Insthoviricetes	369	RdRp
AFK23478	Pisuviricota	Stelpaviricetes	479	RdRp
AFK65740	Pisuviricota	Pisoniviricetes	376	RdRp
AFK65743	Pisuviricota	Pisoniviricetes	424	RdRp
AFK66746	Pisuviricota	Pisoniviricetes	425	RdRp
AFK85007	Pisuviricota	Pisoniviricetes	436	RdRp
AFK85008	Pisuviricota	Pisoniviricetes	430	RdRp
AFL65799	Kitrinoviricota	Alsuviricetes	457	RdRp
AFM44930	Pisuviricota	Pisoniviricetes	481	RdRp
AFM84628	Pisuviricota	Pisoniviricetes	424	RdRp
AFM84629	Pisuviricota	Pisoniviricetes	413	RdRp
AFM91094	Pisuviricota	Pisoniviricetes	526	RdRp
AFM93994	Pisuviricota	Pisoniviricetes	506	RdRp
AFM97010	Pisuviricota	Stelpaviricetes	487	RdRp
AFN39796	Lenarviricota	Leviviricetes	467	RdRp
AFN53805	Kitrinoviricota	Flasuviricetes	480	RdRp
AFN53811	Kitrinoviricota	Flasuviricetes	480	RdRp
AFN69365	Kitrinoviricota	Tolucaviricetes	508	RdRp
AFN73042	Negarnaviricota	Ellioviricetes	629	RdRp
AFN73049	Negarnaviricota	Insthoviricetes	563	RdRp
AFN84612	Pisuviricota	Stelpaviricetes	484	RdRp
AFO59880	Pisuviricota	Stelpaviricetes	486	RdRp
AFO65948	Pisuviricota	Duplopiviricetes	432	RdRp
AFP55349	Kitrinoviricota	Tolucaviricetes	507	RdRp
AFP67700	Pisuviricota	Pisoniviricetes	493	RdRp
AFQ36585	Negarnaviricota	Ellioviricetes	610	RdRp
AFQ36588	Negarnaviricota	Ellioviricetes	610	RdRp
AFQ95552	Pisuviricota	Stelpaviricetes	490	RdRp
AFQ95555	Pisuviricota	Duplopiviricetes	529	RdRp
AFR11847	Kitrinoviricota	Alsuviricetes	326	RdRp
AFR11849	Pisuviricota	Pisoniviricetes	443	RdRp
AFR56628	Negarnaviricota	Monjiviricetes	587	RdRp
AFR67086	Pisuviricota	Pisoniviricetes	544	RdRp
AFR68851	Kitrinoviricota	Flasuviricetes	536	RdRp
AFR78160	Pisuviricota	Duplopiviricetes	560	RdRp
AFS28881	Pisuviricota	Stelpaviricetes	481	RdRp
AFS30772	Pisuviricota	Pisoniviricetes	424	RdRp
AFS65335	Negarnaviricota	Monjiviricetes	585	RdRp
AFU07533	Pisuviricota	Stelpaviricetes	490	RdRp
AFU34525	Kitrinoviricota	Flasuviricetes	480	RdRp
AFU35736	Pisuviricota	Stelpaviricetes	491	RdRp
AFU76908	Kitrinoviricota	Flasuviricetes	536	RdRp
AFU92121	Pisuviricota	Pisoniviricetes	554	RdRp
AFV31450	Pisuviricota	Pisoniviricetes	422	RdRp
AFV34742	Kitrinoviricota	Alsuviricetes	424	RdRp
AFV34764	Kitrinoviricota	Alsuviricetes	433	RdRp
AFV39891	Kitrinoviricota	Alsuviricetes	450	RdRp
AFV48050	Pisuviricota	Pisoniviricetes	467	RdRp
AFV48066	Pisuviricota	Pisoniviricetes	443	RdRp
AFV67453	Kitrinoviricota	Alsuviricetes	483	RdRp
AFV73358	Kitrinoviricota	Alsuviricetes	442	RdRp
AFV83532	Pisuviricota	Pisoniviricetes	426	RdRp
AFW15935	Kitrinoviricota	Flasuviricetes	345	RdRp
AFW17810	Pisuviricota	Duplopiviricetes	559	RdRp
AFX61314	Pisuviricota	Stelpaviricetes	435	RdRp
AFX61456	Duplornaviricota	Resentoviricetes	446	RdRp
AFX73019	Pisuviricota	Duplopiviricetes	568	RdRp
AFX73021	Pisuviricota	Duplopiviricetes	423	RdRp
AFX73022	Pisuviricota	Duplopiviricetes	533	RdRp
AFX73023	Pisuviricota	Duplopiviricetes	457	RdRp
AFX73024	Pisuviricota	Duplopiviricetes	559	RdRp
AFX73365	Duplornaviricota	Resentoviricetes	546	RdRp
AFX73376	Duplornaviricota	Resentoviricetes	544	RdRp
AFX73387	Duplornaviricota	Resentoviricetes	545	RdRp
AFX97643	Negarnaviricota	Monjiviricetes	623	RdRp
AFY05543	Negarnaviricota	Ellioviricetes	591	RdRp
AFY09794	Negarnaviricota	Monjiviricetes	627	RdRp
AFY10938	Pisuviricota	Pisoniviricetes	433	RdRp
AFY22653	Kitrinoviricota	Flasuviricetes	536	RdRp
AFY52608	Negarnaviricota	Ellioviricetes	592	RdRp
AFZ40120	Kitrinoviricota	Flasuviricetes	533	RdRp
AFZ40121	Kitrinoviricota	Flasuviricetes	533	RdRp
AFZ40123	Kitrinoviricota	Flasuviricetes	533	RdRp
AGA19078	Pisuviricota	Pisoniviricetes	471	RdRp
AGA19160	Duplornaviricota	Resentoviricetes	446	RdRp
AGA82737	Negarnaviricota	Ellioviricetes	633	RdRp
AGB67759	Pisuviricota	Pisoniviricetes	423	RdRp
AGC24233	Lenarviricota	Howeltoviricetes	493	RdRp
AGC26501	Pisuviricota	Stelpaviricetes	490	RdRp
AGC26504	Pisuviricota	Stelpaviricetes	490	RdRp
AGC36402	Pisuviricota	Pisoniviricetes	436	RdRp
AGC52807	Kitrinoviricota	Flasuviricetes	482	RdRp
AGC52814	Kitrinoviricota	Flasuviricetes	476	RdRp
AGC52837	Kitrinoviricota	Flasuviricetes	480	RdRp
AGC60011	Pisuviricota	Pisoniviricetes	426	RdRp
AGC60107	Negarnaviricota	Ellioviricetes	616	RdRp
AGC67029	Kitrinoviricota	Alsuviricetes	487	RdRp
AGC69961	Pisuviricota	Pisoniviricetes	431	RdRp
AGD94585	Pisuviricota	Stelpaviricetes	493	RdRp
AGE32260	Duplornaviricota	Resentoviricetes	548	RdRp
AGF29835	Pisuviricota	Stelpaviricetes	488	RdRp
AGF33849	Pisuviricota	Pisoniviricetes	427	RdRp
AGG09147	Negarnaviricota	Monjiviricetes	636	RdRp
AGG13270	Kitrinoviricota	Alsuviricetes	426	RdRp
AGG68141	Duplornaviricota	Resentoviricetes	545	RdRp
AGG68772	Duplornaviricota	Chrymotiviricetes	466	RdRp
AGH15834	Pisuviricota	Pisoniviricetes	511	RdRp
AGH15838	Pisuviricota	Pisoniviricetes	498	RdRp
AGH15840	Pisuviricota	Pisoniviricetes	509	RdRp
AGH15844	Pisuviricota	Pisoniviricetes	494	RdRp
AGH25889	Pisuviricota	Stelpaviricetes	489	RdRp
AGH25928	Pisuviricota	Stelpaviricetes	490	RdRp
AGH62581	Pisuviricota	Stelpaviricetes	440	RdRp
AGH70217	Kitrinoviricota	Flasuviricetes	467	RdRp
AGH88802	Pisuviricota	Duplopiviricetes	292	RdRp
AGI44298	Kitrinoviricota	Alsuviricetes	453	RdRp
AGI52414	Pisuviricota	Pisoniviricetes	572	RdRp
AGJ03164	Pisuviricota	Pisoniviricetes	425	RdRp
AGJ03719	Pisuviricota	Duplopiviricetes	468	RdRp
AGJ83769	Pisuviricota	Duplopiviricetes	571	RdRp
AGJ84083	Kitrinoviricota	Flasuviricetes	536	RdRp
AGJ91136	Kitrinoviricota	Flasuviricetes	530	RdRp
AGK41003	Kitrinoviricota	Flasuviricetes	469	RdRp
AGK41004	Kitrinoviricota	Flasuviricetes	479	RdRp
AGK41009	Kitrinoviricota	Flasuviricetes	464	RdRp
AGK41010	Kitrinoviricota	Flasuviricetes	464	RdRp
AGK41011	Kitrinoviricota	Flasuviricetes	462	RdRp
AGK41012	Kitrinoviricota	Flasuviricetes	468	RdRp
AGK41013	Kitrinoviricota	Flasuviricetes	468	RdRp
AGK41018	Kitrinoviricota	Flasuviricetes	471	RdRp
AGK41019	Kitrinoviricota	Flasuviricetes	465	RdRp
AGK41021	Kitrinoviricota	Flasuviricetes	479	RdRp
AGK41023	Kitrinoviricota	Flasuviricetes	464	RdRp
AGK45543	Pisuviricota	Stelpaviricetes	450	RdRp
AGK45545	Pisuviricota	Duplopiviricetes	480	RdRp
AGL33701	Pisuviricota	Pisoniviricetes	501	RdRp
AGL80631	Kitrinoviricota	Alsuviricetes	471	RdRp
AGM16551	Kitrinoviricota	Alsuviricetes	455	RdRp
AGM75776	Kitrinoviricota	Flasuviricetes	488	RdRp
AGN29708	Kitrinoviricota	Alsuviricetes	495	RdRp
AGN54055	Kitrinoviricota	Tolucaviricetes	505	RdRp
AGN54066	Kitrinoviricota	Tolucaviricetes	505	RdRp
AGN55941	Kitrinoviricota	Alsuviricetes	478	RdRp
AGN73377	Pisuviricota	Pisoniviricetes	391	RdRp
AGN92430	Pisuviricota	Stelpaviricetes	491	RdRp
AGO03686	Kitrinoviricota	Alsuviricetes	459	RdRp
AGO04402	Pisuviricota	Duplopiviricetes	463	RdRp
AGO57775	Duplornaviricota	Resentoviricetes	450	RdRp
AGO59796	Pisuviricota	Pisoniviricetes	443	RdRp
AGO67214	Pisuviricota	Stelpaviricetes	440	RdRp
AGO86045	Pisuviricota	Pisoniviricetes	465	RdRp
AGO96548	Kitrinoviricota	Tolucaviricetes	509	RdRp
AGP50166	Pisuviricota	Pisoniviricetes	469	RdRp
AGP75905	Pisuviricota	Pisoniviricetes	425	RdRp
AGQ22075	Kitrinoviricota	Flasuviricetes	479	RdRp
AGQ47773	Negarnaviricota	Insthoviricetes	561	RdRp
AGQ49482	Pisuviricota	Duplopiviricetes	430	RdRp
AGQ56677	Kitrinoviricota	Magsaviricetes	499	RdRp
AGR44279	Duplornaviricota	Resentoviricetes	515	RdRp
AGR53444	Kitrinoviricota	Flasuviricetes	480	RdRp
AGR53445	Kitrinoviricota	Flasuviricetes	480	RdRp
AGR55590	Pisuviricota	Pisoniviricetes	526	RdRp
AGS15016	Pisuviricota	Pisoniviricetes	439	RdRp
AGS41451	Kitrinoviricota	Flasuviricetes	536	RdRp
AGS56984	Negarnaviricota	Ellioviricetes	613	RdRp
AGS78403	Negarnaviricota	Ellioviricetes	601	RdRp
AGT15672	Negarnaviricota	Ellioviricetes	534	RdRp
AGT39196	Pisuviricota	Pisoniviricetes	471	RdRp
AGT39202	Pisuviricota	Pisoniviricetes	471	RdRp
AGT55876	Lenarviricota	Howeltoviricetes	497	RdRp
AGT55877	Lenarviricota	Howeltoviricetes	476	RdRp
AGT56190	Pisuviricota	Stelpaviricetes	493	RdRp
AGT75080	Negarnaviricota	Monjiviricetes	628	RdRp
AGU09694	Kitrinoviricota	Alsuviricetes	429	RdRp
AGU62946	Pisuviricota	Pisoniviricetes	437	RdRp
AGU62957	Pisuviricota	Pisoniviricetes	435	RdRp
AGU69238	Kitrinoviricota	Alsuviricetes	489	RdRp
AGU69458	Negarnaviricota	Monjiviricetes	634	RdRp
AGU69459	Negarnaviricota	Monjiviricetes	581	RdRp
AGU69461	Negarnaviricota	Monjiviricetes	612	RdRp
AGV08290	Pisuviricota	Stelpaviricetes	494	RdRp
AGV08299	Pisuviricota	Pisoniviricetes	425	RdRp
AGV15825	Kitrinoviricota	Alsuviricetes	460	RdRp
AGV23520	Kitrinoviricota	Flasuviricetes	480	RdRp
AGV23521	Kitrinoviricota	Flasuviricetes	480	RdRp
AGV23522	Kitrinoviricota	Flasuviricetes	480	RdRp
AGV23524	Kitrinoviricota	Flasuviricetes	480	RdRp
AGV98672	Pisuviricota	Pisoniviricetes	505	RdRp
AGV98962	Pisuviricota	Pisoniviricetes	426	RdRp
AGW23849	Negarnaviricota	Ellioviricetes	608	RdRp
AGW31683	Pisuviricota	Pisoniviricetes	469	RdRp
AGW43025	Pisuviricota	Pisoniviricetes	479	RdRp
AGW51760	Lenarviricota	Howeltoviricetes	469	RdRp
AGW82130	Negarnaviricota	Ellioviricetes	599	RdRp
AGW83698	Kitrinoviricota	Flasuviricetes	478	RdRp
AGW95854	Duplornaviricota	Resentoviricetes	463	RdRp
AGX32058	Negarnaviricota	Ellioviricetes	614	RdRp
AGX32061	Negarnaviricota	Ellioviricetes	615	RdRp
AGY34703	Pisuviricota	Pisoniviricetes	529	RdRp
AGY36218	Pisuviricota	Stelpaviricetes	485	RdRp
AGZ59809	Negarnaviricota	Ellioviricetes	608	RdRp
AGZ62525	Duplornaviricota	Resentoviricetes	543	RdRp
AGZ62535	Negarnaviricota	Ellioviricetes	659	RdRp
AGZ62578	Pisuviricota	Pisoniviricetes	544	RdRp
AGZ84316	Pisuviricota	Duplopiviricetes	462	RdRp
AGZ84535	Pisuviricota	Pisoniviricetes	554	RdRp
AGZ92010	Duplornaviricota	Resentoviricetes	546	RdRp
AGZ92012	Duplornaviricota	Resentoviricetes	546	RdRp
AGZ92017	Duplornaviricota	Resentoviricetes	546	RdRp
AHA35211	Pisuviricota	Pisoniviricetes	424	RdRp
AHA38355	Negarnaviricota	Insthoviricetes	561	RdRp
AHA44480	Pisuviricota	Pisoniviricetes	510	RdRp
AHA59506	Kitrinoviricota	Alsuviricetes	434	RdRp
AHA83412	Negarnaviricota	Ellioviricetes	609	RdRp
AHA85410	Kitrinoviricota	Alsuviricetes	470	RdRp
AHA91815	Pisuviricota	Pisoniviricetes	437	RdRp
AHA91819	Kitrinoviricota	Alsuviricetes	423	RdRp
AHB17738	Kitrinoviricota	Flasuviricetes	536	RdRp
AHB34055	Negarnaviricota	Insthoviricetes	537	RdRp
AHB63494	Pisuviricota	Pisoniviricetes	554	RdRp
AHB73432	Negarnaviricota	Insthoviricetes	561	RdRp
AHB87033	Kitrinoviricota	Alsuviricetes	418	RdRp
AHB87051	Kitrinoviricota	Alsuviricetes	468	RdRp
AHC53348	Duplornaviricota	Resentoviricetes	544	RdRp
AHC54587	Kitrinoviricota	Alsuviricetes	432	RdRp
AHC70111	Kitrinoviricota	Alsuviricetes	430	RdRp
AHD25455	Pisuviricota	Pisoniviricetes	466	RdRp
AHE13863	Negarnaviricota	Ellioviricetes	627	RdRp
AHE13866	Lenarviricota	Howeltoviricetes	411	RdRp
AHE76148	Negarnaviricota	Ellioviricetes	590	RdRp
AHE76152	Negarnaviricota	Ellioviricetes	591	RdRp
AHE76170	Negarnaviricota	Ellioviricetes	605	RdRp
AHF48622	Lenarviricota	Howeltoviricetes	480	RdRp
AHF48623	Lenarviricota	Howeltoviricetes	507	RdRp
AHF48625	Lenarviricota	Howeltoviricetes	489	RdRp
AHF48627	Lenarviricota	Howeltoviricetes	471	RdRp
AHF48628	Lenarviricota	Howeltoviricetes	503	RdRp
AHF48631	Lenarviricota	Howeltoviricetes	473	RdRp
AHF48632	Lenarviricota	Howeltoviricetes	368	RdRp
AHF71068	Negarnaviricota	Ellioviricetes	628	RdRp
AHG23045	Kitrinoviricota	Alsuviricetes	424	RdRp
AHG23125	Kitrinoviricota	Flasuviricetes	533	RdRp
AHG25372	Kitrinoviricota	Alsuviricetes	448	RdRp
AHH25153	Duplornaviricota	Chrymotiviricetes	462	RdRp
AHH29575	Kitrinoviricota	Flasuviricetes	477	RdRp
AHH32936	Kitrinoviricota	Flasuviricetes	463	RdRp
AHH44830	Negarnaviricota	Monjiviricetes	594	RdRp
AHH44930	Kitrinoviricota	Alsuviricetes	451	RdRp
AHH54035	Pisuviricota	Pisoniviricetes	468	RdRp
AHH60917	Negarnaviricota	Ellioviricetes	617	RdRp
AHI10994	Negarnaviricota	Ellioviricetes	628	RdRp
AHI43533	Lenarviricota	Howeltoviricetes	473	RdRp
AHI43534	Lenarviricota	Howeltoviricetes	475	RdRp
AHI43535	Lenarviricota	Howeltoviricetes	476	RdRp
AHJ40479	Negarnaviricota	Monjiviricetes	641	RdRp
AHJ80314	Kitrinoviricota	Alsuviricetes	434	RdRp
AHK06414	Duplornaviricota	Chrymotiviricetes	469	RdRp
AHK06416	Duplornaviricota	Chrymotiviricetes	469	RdRp
AHK22794	Kitrinoviricota	Flasuviricetes	480	RdRp
AHK24838	Pisuviricota	Pisoniviricetes	424	RdRp
AHK24839	Pisuviricota	Pisoniviricetes	424	RdRp
AHK60943	Negarnaviricota	Ellioviricetes	631	RdRp
AHK60944	Negarnaviricota	Ellioviricetes	635	RdRp
AHK60947	Negarnaviricota	Ellioviricetes	635	RdRp
AHL25151	Pisuviricota	Duplopiviricetes	511	RdRp
AHL25153	Pisuviricota	Duplopiviricetes	512	RdRp
AHL25161	Pisuviricota	Duplopiviricetes	512	RdRp
AHL25162	Pisuviricota	Duplopiviricetes	512	RdRp
AHL25281	Lenarviricota	Howeltoviricetes	486	RdRp
AHL27169	Negarnaviricota	Ellioviricetes	578	RdRp
AHL43502	Kitrinoviricota	Flasuviricetes	534	RdRp
AHL83646	Kitrinoviricota	Alsuviricetes	454	RdRp
AHL96303	Pisuviricota	Pisoniviricetes	470	RdRp
AHM88397	Kitrinoviricota	Flasuviricetes	488	RdRp
AHU88025	Pisuviricota	Duplopiviricetes	544	RdRp
AHW46357	Negarnaviricota	Ellioviricetes	593	RdRp
AHW48492	Kitrinoviricota	Flasuviricetes	502	RdRp
AHW48739	Kitrinoviricota	Flasuviricetes	536	RdRp
AHX00958	Pisuviricota	Duplopiviricetes	465	RdRp
AHX00960	Pisuviricota	Duplopiviricetes	494	RdRp
AHX00961	Pisuviricota	Pisoniviricetes	478	RdRp
AHX00963	Pisuviricota	Pisoniviricetes	464	RdRp
AHX24377	Pisuviricota	Pisoniviricetes	526	RdRp
AHX26591	Pisuviricota	Stelpaviricetes	441	RdRp
AHX57397	Negarnaviricota	Monjiviricetes	617	RdRp
AHX84129	Lenarviricota	Howeltoviricetes	478	RdRp
AHX84132	Lenarviricota	Howeltoviricetes	481	RdRp
AHX84134	Lenarviricota	Howeltoviricetes	486	RdRp
AHX84135	Lenarviricota	Howeltoviricetes	469	RdRp
AHY03257	Lenarviricota	Howeltoviricetes	460	RdRp
AHY21610	Pisuviricota	Pisoniviricetes	426	RdRp
AHY22330	Negarnaviricota	Ellioviricetes	613	RdRp
AHY22336	Negarnaviricota	Ellioviricetes	610	RdRp
AHY22338	Negarnaviricota	Ellioviricetes	613	RdRp
AHY61037	Pisuviricota	Stelpaviricetes	492	RdRp
AHY61039	Pisuviricota	Stelpaviricetes	491	RdRp
AHY61040	Pisuviricota	Stelpaviricetes	492	RdRp
AHY84573	Negarnaviricota	Insthoviricetes	563	RdRp
AHZ18317	Negarnaviricota	Monjiviricetes	608	RdRp
AHZ32852	Duplornaviricota	Resentoviricetes	446	RdRp
AHZ46150	Pisuviricota	Duplopiviricetes	467	RdRp
AHZ59467	Kitrinoviricota	Tolucaviricetes	507	RdRp
AHZ64955	Negarnaviricota	Ellioviricetes	591	RdRp
AHZ96948	Kitrinoviricota	Tolucaviricetes	498	RdRp
AIA08883	Negarnaviricota	Ellioviricetes	592	RdRp
AIA09958	Pisuviricota	Pisoniviricetes	481	RdRp
AIA24559	Negarnaviricota	Ellioviricetes	560	RdRp
AIA24562	Negarnaviricota	Ellioviricetes	576	RdRp
AIA61616	Pisuviricota	Duplopiviricetes	427	RdRp
AIA62270	Pisuviricota	Pisoniviricetes	554	RdRp
AIA65161	Pisuviricota	Stelpaviricetes	492	RdRp
AIB00272	Pisuviricota	Stelpaviricetes	492	RdRp
AIB06801	Pisuviricota	Duplopiviricetes	464	RdRp
AIB06802	Pisuviricota	Duplopiviricetes	486	RdRp
AIB06803	Pisuviricota	Duplopiviricetes	270	RdRp
AIC34744	Duplornaviricota	Chrymotiviricetes	478	RdRp
AID16674	Pisuviricota	Pisoniviricetes	554	RdRp
AID16677	Pisuviricota	Pisoniviricetes	553	RdRp
AID45795	Duplornaviricota	Chrymotiviricetes	391	RdRp
AID49629	Kitrinoviricota	Flasuviricetes	488	RdRp
AID51349	Negarnaviricota	Ellioviricetes	610	RdRp
AID55206	Pisuviricota	Stelpaviricetes	441	RdRp
AID60186	Kitrinoviricota	Flasuviricetes	536	RdRp
AID60260	Kitrinoviricota	Flasuviricetes	480	RdRp
AID60264	Kitrinoviricota	Flasuviricetes	480	RdRp
AID60265	Kitrinoviricota	Flasuviricetes	480	RdRp
AID60273	Kitrinoviricota	Flasuviricetes	480	RdRp
AID60274	Kitrinoviricota	Flasuviricetes	480	RdRp
AID69173	Pisuviricota	Pisoniviricetes	470	RdRp
AIE42674	Negarnaviricota	Ellioviricetes	638	RdRp
AIE44664	Kitrinoviricota	Alsuviricetes	476	RdRp
AIE47664	Pisuviricota	Duplopiviricetes	462	RdRp
AIE47694	Pisuviricota	Duplopiviricetes	477	RdRp
AIE77248	Pisuviricota	Duplopiviricetes	521	RdRp
AIF28825	Negarnaviricota	Ellioviricetes	610	RdRp
AIF33767	Pisuviricota	Duplopiviricetes	525	RdRp
AIF74183	Negarnaviricota	Monjiviricetes	627	RdRp
AIF74184	Negarnaviricota	Monjiviricetes	634	RdRp
AIF74185	Negarnaviricota	Monjiviricetes	612	RdRp
AIF74192	Negarnaviricota	Monjiviricetes	624	RdRp
AIF74193	Negarnaviricota	Monjiviricetes	629	RdRp
AIF74195	Negarnaviricota	Monjiviricetes	634	RdRp
AIF74248	Pisuviricota	Pisoniviricetes	440	RdRp
AIF74249	Pisuviricota	Pisoniviricetes	429	RdRp
AIF74250	Pisuviricota	Pisoniviricetes	432	RdRp
AIF74251	Pisuviricota	Pisoniviricetes	423	RdRp
AIF74253	Pisuviricota	Pisoniviricetes	426	RdRp
AIF74255	Pisuviricota	Pisoniviricetes	435	RdRp
AIF74258	Pisuviricota	Pisoniviricetes	429	RdRp
AIF74260	Pisuviricota	Pisoniviricetes	426	RdRp
AIF74261	Pisuviricota	Pisoniviricetes	429	RdRp
AIF74262	Pisuviricota	Pisoniviricetes	430	RdRp
AIF74264	Pisuviricota	Pisoniviricetes	518	RdRp
AIF74266	Pisuviricota	Pisoniviricetes	503	RdRp
AIF74269	Pisuviricota	Pisoniviricetes	505	RdRp
AIF74284	Negarnaviricota	Monjiviricetes	601	RdRp
AIF74285	Kitrinoviricota	Alsuviricetes	427	RdRp
AIG60049	Negarnaviricota	Monjiviricetes	627	RdRp
AIG71990	Pisuviricota	Duplopiviricetes	448	RdRp
AIG95628	Kitrinoviricota	Flasuviricetes	336	RdRp
AII01801	Negarnaviricota	Ellioviricetes	640	RdRp
AII01810	Negarnaviricota	Ellioviricetes	656	RdRp
AII25854	Kitrinoviricota	Flasuviricetes	480	RdRp
AII25855	Kitrinoviricota	Flasuviricetes	480	RdRp
AII25857	Kitrinoviricota	Flasuviricetes	479	RdRp
AII25860	Kitrinoviricota	Flasuviricetes	479	RdRp
AII73761	Pisuviricota	Pisoniviricetes	470	RdRp
AII79372	Negarnaviricota	Ellioviricetes	628	RdRp
AII82234	Pisuviricota	Pisoniviricetes	495	RdRp
AII82236	Pisuviricota	Pisoniviricetes	325	RdRp
AII82242	Pisuviricota	Stelpaviricetes	441	RdRp
AII82258	Pisuviricota	Pisoniviricetes	494	RdRp
AII99851	Negarnaviricota	Ellioviricetes	592	RdRp
AIJ01297	Negarnaviricota	Monjiviricetes	630	RdRp
AIJ19432	Kitrinoviricota	Flasuviricetes	533	RdRp
AIJ19434	Kitrinoviricota	Flasuviricetes	533	RdRp
AIK67137	Pisuviricota	Pisoniviricetes	436	RdRp
AIL25331	Negarnaviricota	Ellioviricetes	608	RdRp
AIL25335	Negarnaviricota	Ellioviricetes	608	RdRp
AIL48081	Pisuviricota	Pisoniviricetes	472	RdRp
AIM40208	Pisuviricota	Stelpaviricetes	493	RdRp
AIM55450	Pisuviricota	Pisoniviricetes	369	RdRp
AIN37017	Negarnaviricota	Ellioviricetes	617	RdRp
AIN37018	Negarnaviricota	Ellioviricetes	616	RdRp
AIN37021	Negarnaviricota	Ellioviricetes	617	RdRp
AIN37022	Negarnaviricota	Ellioviricetes	615	RdRp
AIN37024	Negarnaviricota	Ellioviricetes	615	RdRp
AIN37025	Negarnaviricota	Ellioviricetes	601	RdRp
AIN40033	Kitrinoviricota	Alsuviricetes	457	RdRp
AIN55741	Negarnaviricota	Ellioviricetes	589	RdRp
AIN55744	Negarnaviricota	Ellioviricetes	588	RdRp
AIN55747	Negarnaviricota	Ellioviricetes	601	RdRp
AIO08083	Kitrinoviricota	Flasuviricetes	480	RdRp
AIO08086	Kitrinoviricota	Flasuviricetes	480	RdRp
AIO08089	Kitrinoviricota	Flasuviricetes	480	RdRp
AIO08091	Kitrinoviricota	Flasuviricetes	480	RdRp
AIO11151	Kitrinoviricota	Magsaviricetes	481	RdRp
AIO11622	Negarnaviricota	Insthoviricetes	561	RdRp
AIP91298	Pisuviricota	Pisoniviricetes	473	RdRp
AIS37555	Lenarviricota	Howeltoviricetes	336	RdRp
AIS39016	Lenarviricota	Howeltoviricetes	395	RdRp
AIS73137	Pisuviricota	Pisoniviricetes	483	RdRp
AIT13016	Pisuviricota	Stelpaviricetes	491	RdRp
AIT17661	Negarnaviricota	Ellioviricetes	591	RdRp
AIT17835	Negarnaviricota	Ellioviricetes	591	RdRp
AIT39627	Pisuviricota	Pisoniviricetes	514	RdRp
AIT55702	Duplornaviricota	Resentoviricetes	545	RdRp
AIT55713	Duplornaviricota	Resentoviricetes	547	RdRp
AIT71973	Lenarviricota	Howeltoviricetes	466	RdRp
AIT99457	Pisuviricota	Pisoniviricetes	421	RdRp
AIU36191	Pisuviricota	Pisoniviricetes	360	RdRp
AIU36192	Pisuviricota	Pisoniviricetes	308	RdRp
AIU36193	Pisuviricota	Pisoniviricetes	317	RdRp
AIU36196	Pisuviricota	Pisoniviricetes	307	RdRp
AIU36219	Duplornaviricota	Resentoviricetes	554	RdRp
AIU80171	Pisuviricota	Pisoniviricetes	444	RdRp
AIU94741	Kitrinoviricota	Flasuviricetes	536	RdRp
AIU94742	Kitrinoviricota	Flasuviricetes	537	RdRp
AIU95032	Negarnaviricota	Ellioviricetes	632	RdRp
AIU95033	Negarnaviricota	Ellioviricetes	616	RdRp
AIU99579	Duplornaviricota	Resentoviricetes	470	RdRp
AIV43186	Duplornaviricota	Resentoviricetes	546	RdRp
AIV43189	Duplornaviricota	Resentoviricetes	431	RdRp
AIW39810	Kitrinoviricota	Flasuviricetes	480	RdRp
AIW53311	Pisuviricota	Duplopiviricetes	358	RdRp
AIW53312	Pisuviricota	Duplopiviricetes	321	RdRp
AIW53314	Pisuviricota	Duplopiviricetes	479	RdRp
AIW53321	Pisuviricota	Pisoniviricetes	523	RdRp
AIX09819	Pisuviricota	Duplopiviricetes	522	RdRp
AIX94570	Kitrinoviricota	Alsuviricetes	441	RdRp
AIY25911	Negarnaviricota	Monjiviricetes	588	RdRp
AIY25916	Negarnaviricota	Monjiviricetes	588	RdRp
AIY31284	Pisuviricota	Duplopiviricetes	446	RdRp
AIY31285	Pisuviricota	Duplopiviricetes	469	RdRp
AIY31286	Pisuviricota	Duplopiviricetes	466	RdRp
AIY31287	Pisuviricota	Duplopiviricetes	472	RdRp
AIY31288	Pisuviricota	Duplopiviricetes	480	RdRp
AIY31289	Pisuviricota	Duplopiviricetes	456	RdRp
AIY31290	Pisuviricota	Duplopiviricetes	486	RdRp
AIY31291	Pisuviricota	Duplopiviricetes	441	RdRp
AIY31292	Pisuviricota	Duplopiviricetes	379	RdRp
AIY31293	Pisuviricota	Duplopiviricetes	480	RdRp
AIY31294	Pisuviricota	Duplopiviricetes	433	RdRp
AIY31295	Pisuviricota	Duplopiviricetes	317	RdRp
AIY55493	Pisuviricota	Stelpaviricetes	489	RdRp
AIY68183	Pisuviricota	Pisoniviricetes	438	RdRp
AIY68186	Pisuviricota	Pisoniviricetes	438	RdRp
AIY69147	Duplornaviricota	Resentoviricetes	516	RdRp
AIZ00432	Negarnaviricota	Ellioviricetes	648	RdRp
AIZ09249	Pisuviricota	Stelpaviricetes	494	RdRp
AIZ68612	Negarnaviricota	Monjiviricetes	588	RdRp
AIZ76639	Kitrinoviricota	Alsuviricetes	434	RdRp
AIZ76646	Pisuviricota	Pisoniviricetes	408	RdRp
AJA04604	Kitrinoviricota	Alsuviricetes	445	RdRp
AJA37498	Duplornaviricota	Chrymotiviricetes	483	RdRp
AJA37613	Pisuviricota	Pisoniviricetes	531	RdRp
AJC98119	Pisuviricota	Pisoniviricetes	436	RdRp
AJD14830	Duplornaviricota	Chrymotiviricetes	489	RdRp
AJD23381	Kitrinoviricota	Alsuviricetes	435	RdRp
AJD23391	Pisuviricota	Stelpaviricetes	495	RdRp
AJD23401	Pisuviricota	Stelpaviricetes	491	RdRp
AJD77610	Negarnaviricota	Ellioviricetes	602	RdRp
AJD77614	Pisuviricota	Pisoniviricetes	481	RdRp
AJD77616	Pisuviricota	Pisoniviricetes	481	RdRp
AJD79428	Pisuviricota	Stelpaviricetes	491	RdRp
AJE25830	Pisuviricota	Duplopiviricetes	530	RdRp
AJE25834	Pisuviricota	Pisoniviricetes	434	RdRp
AJF19150	Kitrinoviricota	Flasuviricetes	480	RdRp
AJF19154	Kitrinoviricota	Flasuviricetes	480	RdRp
AJF19155	Kitrinoviricota	Flasuviricetes	480	RdRp
AJF19157	Kitrinoviricota	Flasuviricetes	478	RdRp
AJF19160	Kitrinoviricota	Flasuviricetes	478	RdRp
AJF45986	Kitrinoviricota	Tolucaviricetes	424	RdRp
AJF96714	Kitrinoviricota	Flasuviricetes	480	RdRp
AJF96723	Kitrinoviricota	Flasuviricetes	480	RdRp
AJG05826	Negarnaviricota	Monjiviricetes	586	RdRp
AJG39060	Negarnaviricota	Monjiviricetes	553	RdRp
AJG39067	Negarnaviricota	Monjiviricetes	557	RdRp
AJG39070	Negarnaviricota	Monjiviricetes	556	RdRp
AJG39073	Negarnaviricota	Monjiviricetes	554	RdRp
AJG39084	Negarnaviricota	Insthoviricetes	561	RdRp
AJG39085	Negarnaviricota	Insthoviricetes	499	RdRp
AJG39086	Negarnaviricota	Insthoviricetes	561	RdRp
AJG39090	Negarnaviricota	Insthoviricetes	560	RdRp
AJG39091	Negarnaviricota	Insthoviricetes	566	RdRp
AJG39092	Negarnaviricota	Insthoviricetes	560	RdRp
AJG39093	Negarnaviricota	Insthoviricetes	562	RdRp
AJG39095	Negarnaviricota	Insthoviricetes	564	RdRp
AJG39096	Negarnaviricota	Insthoviricetes	557	RdRp
AJG39135	Negarnaviricota	Monjiviricetes	559	RdRp
AJG39162	Negarnaviricota	Monjiviricetes	608	RdRp
AJG39233	Negarnaviricota	Ellioviricetes	598	RdRp
AJG39234	Negarnaviricota	Ellioviricetes	637	RdRp
AJG39235	Negarnaviricota	Ellioviricetes	638	RdRp
AJG39236	Negarnaviricota	Ellioviricetes	634	RdRp
AJG39239	Negarnaviricota	Ellioviricetes	643	RdRp
AJG39242	Negarnaviricota	Ellioviricetes	637	RdRp
AJG39243	Negarnaviricota	Ellioviricetes	697	RdRp
AJG39245	Negarnaviricota	Ellioviricetes	620	RdRp
AJG39248	Negarnaviricota	Monjiviricetes	590	RdRp
AJG39250	Negarnaviricota	Ellioviricetes	566	RdRp
AJG39251	Negarnaviricota	Ellioviricetes	621	RdRp
AJG39261	Negarnaviricota	Ellioviricetes	617	RdRp
AJG39265	Negarnaviricota	Ellioviricetes	618	RdRp
AJG39266	Negarnaviricota	Ellioviricetes	664	RdRp
AJG39269	Negarnaviricota	Ellioviricetes	629	RdRp
AJG39272	Negarnaviricota	Ellioviricetes	658	RdRp
AJG39274	Negarnaviricota	Ellioviricetes	634	RdRp
AJG39275	Negarnaviricota	Ellioviricetes	627	RdRp
AJI43721	Negarnaviricota	Ellioviricetes	592	RdRp
AJI76055	Negarnaviricota	Insthoviricetes	561	RdRp
AJJ94969	Negarnaviricota	Insthoviricetes	524	RdRp
AJN08917	Negarnaviricota	Monjiviricetes	586	RdRp
AJN08925	Negarnaviricota	Monjiviricetes	586	RdRp
AJO54281	Pisuviricota	Pisoniviricetes	424	RdRp
AJO54282	Pisuviricota	Pisoniviricetes	424	RdRp
AJO71410	Kitrinoviricota	Flasuviricetes	480	RdRp
AJO71604	Kitrinoviricota	Flasuviricetes	480	RdRp
AJO71605	Kitrinoviricota	Flasuviricetes	495	RdRp
AJO71609	Kitrinoviricota	Flasuviricetes	479	RdRp
AJO71610	Kitrinoviricota	Flasuviricetes	480	RdRp
AJO71614	Kitrinoviricota	Flasuviricetes	479	RdRp
AJP33335	Negarnaviricota	Monjiviricetes	627	RdRp
AJP36585	Kitrinoviricota	Flasuviricetes	463	RdRp
AJR16768	Negarnaviricota	Monjiviricetes	585	RdRp
AJR19138	Kitrinoviricota	Magsaviricetes	499	RdRp
AJR19144	Kitrinoviricota	Magsaviricetes	499	RdRp
AJR19147	Kitrinoviricota	Magsaviricetes	499	RdRp
AJR28270	Negarnaviricota	Monjiviricetes	579	RdRp
AJR28282	Negarnaviricota	Monjiviricetes	588	RdRp
AJR28289	Negarnaviricota	Monjiviricetes	581	RdRp
AJR28296	Negarnaviricota	Monjiviricetes	586	RdRp
AJR28310	Negarnaviricota	Monjiviricetes	586	RdRp
AJR28326	Negarnaviricota	Monjiviricetes	587	RdRp
AJR28347	Negarnaviricota	Monjiviricetes	584	RdRp
AJR28373	Negarnaviricota	Monjiviricetes	588	RdRp
AJR28388	Negarnaviricota	Monjiviricetes	586	RdRp
AJR28396	Negarnaviricota	Monjiviricetes	585	RdRp
AJR28401	Negarnaviricota	Monjiviricetes	586	RdRp
AJR28409	Negarnaviricota	Monjiviricetes	584	RdRp
AJR28417	Negarnaviricota	Monjiviricetes	585	RdRp
AJR28438	Negarnaviricota	Monjiviricetes	584	RdRp
AJR28445	Negarnaviricota	Monjiviricetes	585	RdRp
AJR28452	Negarnaviricota	Monjiviricetes	584	RdRp
AJR28463	Negarnaviricota	Monjiviricetes	587	RdRp
AJR28474	Negarnaviricota	Monjiviricetes	586	RdRp
AJR28479	Negarnaviricota	Monjiviricetes	587	RdRp
AJR28490	Negarnaviricota	Monjiviricetes	587	RdRp
AJR28499	Negarnaviricota	Monjiviricetes	588	RdRp
AJR28510	Negarnaviricota	Monjiviricetes	586	RdRp
AJR28515	Negarnaviricota	Monjiviricetes	587	RdRp
AJR28526	Negarnaviricota	Monjiviricetes	586	RdRp
AJR28531	Negarnaviricota	Monjiviricetes	587	RdRp
AJR28540	Negarnaviricota	Monjiviricetes	585	RdRp
AJR28545	Negarnaviricota	Monjiviricetes	588	RdRp
AJR28559	Negarnaviricota	Monjiviricetes	586	RdRp
AJR28581	Negarnaviricota	Monjiviricetes	586	RdRp
AJR28590	Negarnaviricota	Monjiviricetes	586	RdRp
AJR28605	Negarnaviricota	Monjiviricetes	586	RdRp
AJT39489	Negarnaviricota	Ellioviricetes	608	RdRp
AJT55735	Negarnaviricota	Ellioviricetes	606	RdRp
AJT59689	Negarnaviricota	Ellioviricetes	596	RdRp
AJW68782	Negarnaviricota	Ellioviricetes	589	RdRp
AJY53439	Kitrinoviricota	Flasuviricetes	318	RdRp
AJY53440	Kitrinoviricota	Flasuviricetes	317	RdRp
AJY53441	Kitrinoviricota	Flasuviricetes	318	RdRp
AJZ68872	Negarnaviricota	Ellioviricetes	610	RdRp
AJZ74605	Negarnaviricota	Monjiviricetes	535	RdRp
AJZ74613	Negarnaviricota	Monjiviricetes	448	RdRp
AKA58518	Kitrinoviricota	Magsaviricetes	435	RdRp
AKA63285	Duplornaviricota	Resentoviricetes	463	RdRp
AKA63351	Negarnaviricota	Ellioviricetes	605	RdRp
AKB90851	Kitrinoviricota	Alsuviricetes	469	RdRp
AKB94076	Pisuviricota	Pisoniviricetes	426	RdRp
AKB96244	Negarnaviricota	Ellioviricetes	599	RdRp
AKC01037	Pisuviricota	Stelpaviricetes	490	RdRp
AKC36028	Negarnaviricota	Monjiviricetes	534	RdRp
AKC36603	Negarnaviricota	Monjiviricetes	587	RdRp
AKC37134	Negarnaviricota	Monjiviricetes	564	RdRp
AKC42494	Negarnaviricota	Ellioviricetes	587	RdRp
AKC43543	Pisuviricota	Stelpaviricetes	493	RdRp
AKC88489	Kitrinoviricota	Flasuviricetes	533	RdRp
AKC89292	Pisuviricota	Pisoniviricetes	468	RdRp
AKC89306	Duplornaviricota	Resentoviricetes	546	RdRp
AKC89322	Negarnaviricota	Ellioviricetes	668	RdRp
AKC89340	Negarnaviricota	Ellioviricetes	669	RdRp
AKC89343	Negarnaviricota	Ellioviricetes	614	RdRp
AKC89346	Negarnaviricota	Ellioviricetes	625	RdRp
AKC89349	Negarnaviricota	Ellioviricetes	667	RdRp
AKC89352	Negarnaviricota	Ellioviricetes	663	RdRp
AKE33179	Duplornaviricota	Resentoviricetes	463	RdRp
AKE49121	Pisuviricota	Stelpaviricetes	485	RdRp
AKF17722	Pisuviricota	Pisoniviricetes	553	RdRp
AKF42410	Negarnaviricota	Ellioviricetes	629	RdRp
AKF42412	Negarnaviricota	Ellioviricetes	628	RdRp
AKF42424	Negarnaviricota	Ellioviricetes	629	RdRp
AKG65642	Negarnaviricota	Monjiviricetes	584	RdRp
AKG92637	Pisuviricota	Duplopiviricetes	474	RdRp
AKG96060	Negarnaviricota	Monjiviricetes	535	RdRp
AKH03088	Duplornaviricota	Resentoviricetes	515	RdRp
AKH10571	Kitrinoviricota	Flasuviricetes	474	RdRp
AKH39758	Kitrinoviricota	Alsuviricetes	407	RdRp
AKH39765	Kitrinoviricota	Alsuviricetes	473	RdRp
AKH48918	Negarnaviricota	Ellioviricetes	579	RdRp
AKH48937	Negarnaviricota	Ellioviricetes	579	RdRp
AKH48980	Negarnaviricota	Ellioviricetes	517	RdRp
AKH48991	Negarnaviricota	Ellioviricetes	579	RdRp
AKH48993	Negarnaviricota	Ellioviricetes	581	RdRp
AKH48996	Negarnaviricota	Ellioviricetes	581	RdRp
AKH49005	Negarnaviricota	Ellioviricetes	581	RdRp
AKH49015	Negarnaviricota	Ellioviricetes	579	RdRp
AKH49017	Negarnaviricota	Ellioviricetes	579	RdRp
AKH49031	Negarnaviricota	Ellioviricetes	579	RdRp
AKH49085	Negarnaviricota	Ellioviricetes	581	RdRp
AKH49097	Negarnaviricota	Ellioviricetes	579	RdRp
AKH49123	Negarnaviricota	Ellioviricetes	579	RdRp
AKH49177	Negarnaviricota	Ellioviricetes	581	RdRp
AKH49181	Negarnaviricota	Ellioviricetes	579	RdRp
AKI28848	Negarnaviricota	Ellioviricetes	610	RdRp
AKI82136	Pisuviricota	Duplopiviricetes	321	RdRp
AKI83296	Negarnaviricota	Monjiviricetes	570	RdRp
AKJ70949	Pisuviricota	Pisoniviricetes	475	RdRp
AKJ82635	Negarnaviricota	Insthoviricetes	328	RdRp
AKK52481	Duplornaviricota	Resentoviricetes	446	RdRp
AKN08988	Negarnaviricota	Ellioviricetes	635	RdRp
AKN08994	Kitrinoviricota	Alsuviricetes	426	RdRp
AKN10696	Negarnaviricota	Ellioviricetes	579	RdRp
AKN10698	Negarnaviricota	Ellioviricetes	579	RdRp
AKN10710	Negarnaviricota	Ellioviricetes	581	RdRp
AKN10711	Negarnaviricota	Ellioviricetes	593	RdRp
AKN10715	Negarnaviricota	Ellioviricetes	579	RdRp
AKN50617	Pisuviricota	Duplopiviricetes	462	RdRp
AKN50618	Pisuviricota	Duplopiviricetes	464	RdRp
AKN50621	Pisuviricota	Duplopiviricetes	482	RdRp
AKN50624	Pisuviricota	Duplopiviricetes	465	RdRp
AKN56908	Negarnaviricota	Ellioviricetes	611	RdRp
AKN59247	Pisuviricota	Pisoniviricetes	517	RdRp
AKO69552	Negarnaviricota	Monjiviricetes	588	RdRp
AKO90160	Negarnaviricota	Ellioviricetes	600	RdRp
AKO90161	Negarnaviricota	Ellioviricetes	615	RdRp
AKO90162	Negarnaviricota	Ellioviricetes	592	RdRp
AKO90164	Negarnaviricota	Ellioviricetes	596	RdRp
AKO90170	Negarnaviricota	Ellioviricetes	602	RdRp
AKP18615	Kitrinoviricota	Magsaviricetes	429	RdRp
AKP55350	Kitrinoviricota	Tolucaviricetes	501	RdRp
AKQ48574	Kitrinoviricota	Alsuviricetes	473	RdRp
AKS48297	Pisuviricota	Pisoniviricetes	435	RdRp
AKU48197	Duplornaviricota	Chrymotiviricetes	482	RdRp
AKZ66614	Kitrinoviricota	Alsuviricetes	427	RdRp
ALB35036	Pisuviricota	Duplopiviricetes	474	RdRp
ALB72936	Pisuviricota	Pisoniviricetes	426	RdRp
ALC78364	Negarnaviricota	Ellioviricetes	592	RdRp
ALD19243	Negarnaviricota	Insthoviricetes	561	RdRp
ALD83626	Negarnaviricota	Ellioviricetes	665	RdRp
ALD84349	Negarnaviricota	Ellioviricetes	666	RdRp
ALD84352	Negarnaviricota	Ellioviricetes	665	RdRp
ALD84355	Negarnaviricota	Ellioviricetes	657	RdRp
ALD89090	Duplornaviricota	Chrymotiviricetes	483	RdRp
ALD89099	Pisuviricota	Duplopiviricetes	450	RdRp
ALD89101	Lenarviricota	Howeltoviricetes	474	RdRp
ALD89102	Lenarviricota	Howeltoviricetes	483	RdRp
ALD89108	Duplornaviricota	Chrymotiviricetes	471	RdRp
ALD89112	Pisuviricota	Pisoniviricetes	430	RdRp
ALD89116	Lenarviricota	Howeltoviricetes	515	RdRp
ALD89118	Lenarviricota	Howeltoviricetes	555	RdRp
ALD89119	Lenarviricota	Howeltoviricetes	477	RdRp
ALD89120	Lenarviricota	Howeltoviricetes	478	RdRp
ALD89121	Lenarviricota	Howeltoviricetes	493	RdRp
ALD89122	Lenarviricota	Howeltoviricetes	501	RdRp
ALD89125	Lenarviricota	Howeltoviricetes	479	RdRp
ALD89126	Lenarviricota	Howeltoviricetes	473	RdRp
ALD89127	Lenarviricota	Howeltoviricetes	480	RdRp
ALD89128	Lenarviricota	Howeltoviricetes	345	RdRp
ALD89131	Lenarviricota	Miaviricetes	421	RdRp
ALD89132	Lenarviricota	Miaviricetes	451	RdRp
ALD89133	Negarnaviricota	Ellioviricetes	594	RdRp
ALD89135	Lenarviricota	Howeltoviricetes	484	RdRp
ALD89136	Lenarviricota	Howeltoviricetes	475	RdRp
ALD89138	Lenarviricota	Miaviricetes	446	RdRp
ALD89140	Negarnaviricota	Monjiviricetes	577	RdRp
ALE18216	Kitrinoviricota	Alsuviricetes	451	RdRp
ALE31140	Pisuviricota	Pisoniviricetes	490	RdRp
ALE99280	Pisuviricota	Stelpaviricetes	491	RdRp
ALF46547	Pisuviricota	Duplopiviricetes	463	RdRp
ALG04340	Kitrinoviricota	Flasuviricetes	464	RdRp
ALG04343	Kitrinoviricota	Flasuviricetes	463	RdRp
ALG64705	Kitrinoviricota	Alsuviricetes	457	RdRp
ALI16786	Pisuviricota	Pisoniviricetes	467	RdRp
ALI93575	Kitrinoviricota	Alsuviricetes	424	RdRp
ALI93835	Negarnaviricota	Ellioviricetes	617	RdRp
ALJ30341	Negarnaviricota	Monjiviricetes	559	RdRp
ALJ30354	Negarnaviricota	Monjiviricetes	584	RdRp
ALJ52073	Pisuviricota	Pisoniviricetes	499	RdRp
ALJ56053	Kitrinoviricota	Alsuviricetes	424	RdRp
ALJ56097	Kitrinoviricota	Alsuviricetes	471	RdRp
ALJ56098	Kitrinoviricota	Alsuviricetes	469	RdRp
ALK24278	Kitrinoviricota	Alsuviricetes	486	RdRp
ALK43115	Pisuviricota	Pisoniviricetes	554	RdRp
ALL27019	Kitrinoviricota	Flasuviricetes	534	RdRp
ALL29318	Pisuviricota	Duplopiviricetes	494	RdRp
ALL29321	Pisuviricota	Duplopiviricetes	457	RdRp
ALL29323	Pisuviricota	Duplopiviricetes	400	RdRp
ALL35264	Pisuviricota	Pisoniviricetes	457	RdRp
ALL35266	Pisuviricota	Pisoniviricetes	458	RdRp
ALL35267	Pisuviricota	Pisoniviricetes	457	RdRp
ALL35269	Pisuviricota	Pisoniviricetes	457	RdRp
ALL35272	Pisuviricota	Pisoniviricetes	456	RdRp
ALL35273	Pisuviricota	Pisoniviricetes	457	RdRp
ALL35274	Pisuviricota	Pisoniviricetes	453	RdRp
ALL35275	Pisuviricota	Pisoniviricetes	455	RdRp
ALL54833	Duplornaviricota	Resentoviricetes	545	RdRp
ALM54972	Kitrinoviricota	Alsuviricetes	454	RdRp
ALM62220	Negarnaviricota	Monjiviricetes	570	RdRp
ALM62223	Kitrinoviricota	Alsuviricetes	437	RdRp
ALM62227	Negarnaviricota	Monjiviricetes	570	RdRp
ALM62228	Negarnaviricota	Monjiviricetes	577	RdRp
ALM62229	Negarnaviricota	Monjiviricetes	567	RdRp
ALM62234	Kitrinoviricota	Alsuviricetes	469	RdRp
ALM62238	Lenarviricota	Miaviricetes	449	RdRp
ALM62240	Lenarviricota	Howeltoviricetes	479	RdRp
ALM62241	Lenarviricota	Howeltoviricetes	473	RdRp
ALM62242	Lenarviricota	Howeltoviricetes	479	RdRp
ALM62243	Lenarviricota	Howeltoviricetes	469	RdRp
ALM62245	Pisuviricota	Duplopiviricetes	517	RdRp
ALM62247	Pisuviricota	Duplopiviricetes	530	RdRp
ALM62249	Lenarviricota	Howeltoviricetes	369	RdRp
ALN38790	Pisuviricota	Stelpaviricetes	489	RdRp
ALO50147	Duplornaviricota	Chrymotiviricetes	506	RdRp
ALO50149	Duplornaviricota	Chrymotiviricetes	490	RdRp
ALO61398	Pisuviricota	Duplopiviricetes	363	RdRp
ALP32227	Negarnaviricota	Ellioviricetes	631	RdRp
ALP82436	Kitrinoviricota	Flasuviricetes	535	RdRp
ALP92388	Negarnaviricota	Ellioviricetes	600	RdRp
ALR74729	Pisuviricota	Pisoniviricetes	422	RdRp
ALR74730	Pisuviricota	Pisoniviricetes	451	RdRp
ALR74732	Pisuviricota	Pisoniviricetes	438	RdRp
ALR84811	Duplornaviricota	Resentoviricetes	495	RdRp
ALR87185	Pisuviricota	Pisoniviricetes	433	RdRp
ALS54322	Pisuviricota	Pisoniviricetes	468	RdRp
ALS88196	Negarnaviricota	Ellioviricetes	631	RdRp
ALS88434	Pisuviricota	Stelpaviricetes	489	RdRp
ALT00589	Pisuviricota	Duplopiviricetes	517	RdRp
ALT08065	Pisuviricota	Duplopiviricetes	561	RdRp
ALT22314	Kitrinoviricota	Alsuviricetes	453	RdRp
ALU34427	Negarnaviricota	Monjiviricetes	602	RdRp
ALV13256	Pisuviricota	Pisoniviricetes	504	RdRp
ALV82076	Kitrinoviricota	Alsuviricetes	465	RdRp
ALV83455	Negarnaviricota	Monjiviricetes	623	RdRp
ALW83178	Duplornaviricota	Resentoviricetes	543	RdRp
ALW95387	Negarnaviricota	Monjiviricetes	628	RdRp
ALW95408	Duplornaviricota	Chrymotiviricetes	481	RdRp
ALX00127	Negarnaviricota	Ellioviricetes	611	RdRp
ALX72770	Kitrinoviricota	Alsuviricetes	476	RdRp
ALZ41794	Pisuviricota	Duplopiviricetes	497	RdRp
AMA19446	Negarnaviricota	Ellioviricetes	635	RdRp
AMA66363	Negarnaviricota	Monjiviricetes	617	RdRp
AMB17466	Duplornaviricota	Chrymotiviricetes	468	RdRp
AMB17467	Duplornaviricota	Chrymotiviricetes	465	RdRp
AMB17468	Duplornaviricota	Chrymotiviricetes	464	RdRp
AMB17470	Duplornaviricota	Chrymotiviricetes	462	RdRp
AMB17474	Duplornaviricota	Chrymotiviricetes	387	RdRp
AMB17475	Duplornaviricota	Chrymotiviricetes	452	RdRp
AMB19799	Pisuviricota	Pisoniviricetes	424	RdRp
AMB19800	Pisuviricota	Pisoniviricetes	424	RdRp
AMB38795	Kitrinoviricota	Flasuviricetes	480	RdRp
AMC38501	Kitrinoviricota	Alsuviricetes	476	RdRp
AMD16208	Kitrinoviricota	Alsuviricetes	436	RdRp
AMD33502	Pisuviricota	Duplopiviricetes	454	RdRp
AMD33537	Pisuviricota	Pisoniviricetes	471	RdRp
AMD81602	Pisuviricota	Stelpaviricetes	461	RdRp
AMD81605	Pisuviricota	Stelpaviricetes	447	RdRp
AMD81608	Pisuviricota	Stelpaviricetes	446	RdRp
AMD82976	Negarnaviricota	Ellioviricetes	616	RdRp
AMH40125	Kitrinoviricota	Alsuviricetes	477	RdRp
AMH87228	Pisuviricota	Pisoniviricetes	424	RdRp
AMJ52368	Negarnaviricota	Monjiviricetes	587	RdRp
AMK09234	Negarnaviricota	Monjiviricetes	586	RdRp
AMK09240	Negarnaviricota	Monjiviricetes	606	RdRp
AMK09246	Negarnaviricota	Monjiviricetes	585	RdRp
AMK09247	Negarnaviricota	Monjiviricetes	586	RdRp
AMK09253	Negarnaviricota	Monjiviricetes	586	RdRp
AMK09254	Negarnaviricota	Monjiviricetes	610	RdRp
AMK09255	Negarnaviricota	Monjiviricetes	586	RdRp
AMK09260	Negarnaviricota	Monjiviricetes	556	RdRp
AMK09264	Negarnaviricota	Monjiviricetes	610	RdRp
AMK09271	Negarnaviricota	Monjiviricetes	589	RdRp
AMK09277	Negarnaviricota	Monjiviricetes	588	RdRp
AMK37996	Pisuviricota	Pisoniviricetes	424	RdRp
AMK38068	Negarnaviricota	Monjiviricetes	585	RdRp
AMK47900	Pisuviricota	Stelpaviricetes	485	RdRp
AMK47912	Pisuviricota	Duplopiviricetes	568	RdRp
AMK51628	Kitrinoviricota	Flasuviricetes	536	RdRp
AML03165	Negarnaviricota	Ellioviricetes	612	RdRp
AMM45292	Lenarviricota	Howeltoviricetes	474	RdRp
AMN08808	Pisuviricota	Stelpaviricetes	494	RdRp
AMN08809	Pisuviricota	Stelpaviricetes	489	RdRp
AMN10083	Kitrinoviricota	Alsuviricetes	427	RdRp
AMN16529	Kitrinoviricota	Alsuviricetes	490	RdRp
AMN91910	Pisuviricota	Pisoniviricetes	521	RdRp
AMN92168	Negarnaviricota	Insthoviricetes	541	RdRp
AMN92171	Kitrinoviricota	Alsuviricetes	482	RdRp
AMN92730	Kitrinoviricota	Alsuviricetes	479	RdRp
AMO00337	Pisuviricota	Pisoniviricetes	363	RdRp
AMO03208	Pisuviricota	Pisoniviricetes	491	RdRp
AMO03216	Pisuviricota	Pisoniviricetes	472	RdRp
AMO03219	Kitrinoviricota	Flasuviricetes	609	RdRp
AMO03227	Pisuviricota	Pisoniviricetes	497	RdRp
AMO03241	Kitrinoviricota	Magsaviricetes	484	RdRp
AMP18950	Pisuviricota	Duplopiviricetes	472	RdRp
AMP18954	Pisuviricota	Duplopiviricetes	469	RdRp
AMP18958	Pisuviricota	Duplopiviricetes	469	RdRp
AMP18959	Pisuviricota	Duplopiviricetes	472	RdRp
AMP18960	Pisuviricota	Duplopiviricetes	472	RdRp
AMP18961	Pisuviricota	Duplopiviricetes	470	RdRp
AMP18965	Pisuviricota	Duplopiviricetes	472	RdRp
AMP18968	Pisuviricota	Duplopiviricetes	472	RdRp
AMP18969	Pisuviricota	Duplopiviricetes	469	RdRp
AMP44573	Kitrinoviricota	Flasuviricetes	345	RdRp
AMQ11131	Duplornaviricota	Chrymotiviricetes	463	RdRp
AMQ23297	Kitrinoviricota	Alsuviricetes	469	RdRp
AMQ23516	Lenarviricota	Leviviricetes	463	RdRp
AMQ23519	Lenarviricota	Leviviricetes	453	RdRp
AMQ23523	Lenarviricota	Leviviricetes	373	RdRp
AMQ23527	Lenarviricota	Leviviricetes	434	RdRp
AMQ23530	Lenarviricota	Leviviricetes	463	RdRp
AMQ23536	Lenarviricota	Leviviricetes	334	RdRp
AMQ23539	Lenarviricota	Leviviricetes	468	RdRp
AMQ23551	Lenarviricota	Leviviricetes	458	RdRp
AMQ25905	Pisuviricota	Pisoniviricetes	457	RdRp
AMQ67162	Kitrinoviricota	Tolucaviricetes	540	RdRp
AMR36340	Pisuviricota	Pisoniviricetes	499	RdRp
AMR44580	Negarnaviricota	Ellioviricetes	591	RdRp
AMR73391	Negarnaviricota	Ellioviricetes	607	RdRp
AMR73395	Negarnaviricota	Ellioviricetes	657	RdRp
AMR73398	Negarnaviricota	Ellioviricetes	607	RdRp
AMR93994	Pisuviricota	Stelpaviricetes	493	RdRp
AMR98951	Negarnaviricota	Monjiviricetes	586	RdRp
AMR98952	Negarnaviricota	Ellioviricetes	599	RdRp
AMS38556	Lenarviricota	Howeltoviricetes	467	RdRp
AMT75371	Negarnaviricota	Ellioviricetes	639	RdRp
AMT75374	Negarnaviricota	Ellioviricetes	618	RdRp
AMT75389	Negarnaviricota	Ellioviricetes	637	RdRp
AMT75410	Negarnaviricota	Ellioviricetes	662	RdRp
AMT75422	Negarnaviricota	Ellioviricetes	626	RdRp
AMT85187	Pisuviricota	Pisoniviricetes	426	RdRp
AMU19320	Duplornaviricota	Chrymotiviricetes	521	RdRp
AMX23622	Negarnaviricota	Ellioviricetes	608	RdRp
AMY17414	Pisuviricota	Stelpaviricetes	493	RdRp
AMZ00406	Negarnaviricota	Ellioviricetes	594	RdRp
AMZ84250	Duplornaviricota	Chrymotiviricetes	469	RdRp
ANA05793	Kitrinoviricota	Alsuviricetes	458	RdRp
ANA09085	Pisuviricota	Pisoniviricetes	502	RdRp
ANA09089	Pisuviricota	Pisoniviricetes	495	RdRp
ANA09100	Pisuviricota	Pisoniviricetes	481	RdRp
ANA48364	Pisuviricota	Stelpaviricetes	488	RdRp
ANA85187	Kitrinoviricota	Flasuviricetes	499	RdRp
ANB32502	Pisuviricota	Pisoniviricetes	468	RdRp
ANB32513	Kitrinoviricota	Flasuviricetes	463	RdRp
ANB41616	Kitrinoviricota	Alsuviricetes	454	RdRp
ANC60436	Negarnaviricota	Ellioviricetes	628	RdRp
ANC97695	Negarnaviricota	Ellioviricetes	637	RdRp
ANC98486	Pisuviricota	Pisoniviricetes	471	RdRp
AND78465	Negarnaviricota	Ellioviricetes	609	RdRp
AND80849	Kitrinoviricota	Alsuviricetes	457	RdRp
AND83003	Pisuviricota	Duplopiviricetes	515	RdRp
ANE06568	Kitrinoviricota	Alsuviricetes	487	RdRp
ANE37523	Duplornaviricota	Resentoviricetes	516	RdRp
ANF06854	Pisuviricota	Stelpaviricetes	491	RdRp
ANF06857	Pisuviricota	Stelpaviricetes	495	RdRp
ANF99508	Pisuviricota	Stelpaviricetes	489	RdRp
ANF99567	Kitrinoviricota	Flasuviricetes	478	RdRp
ANG55944	Pisuviricota	Pisoniviricetes	531	RdRp
ANH09760	Negarnaviricota	Ellioviricetes	591	RdRp
ANH10670	Duplornaviricota	Resentoviricetes	544	RdRp
ANH22633	Pisuviricota	Stelpaviricetes	489	RdRp
ANI24978	Pisuviricota	Stelpaviricetes	487	RdRp
ANI25033	Pisuviricota	Stelpaviricetes	491	RdRp
ANI26445	Pisuviricota	Pisoniviricetes	432	RdRp
ANI69984	Negarnaviricota	Ellioviricetes	599	RdRp
ANI70116	Pisuviricota	Pisoniviricetes	424	RdRp
ANI85508	Kitrinoviricota	Alsuviricetes	424	RdRp
ANI86034	Lenarviricota	Amabiliviricetes	512	RdRp
ANJ02843	Kitrinoviricota	Alsuviricetes	430	RdRp
ANJ04752	Negarnaviricota	Monjiviricetes	587	RdRp
ANJ59510	Negarnaviricota	Ellioviricetes	642	RdRp
ANJ59513	Negarnaviricota	Ellioviricetes	642	RdRp
ANJ77669	Lenarviricota	Howeltoviricetes	490	RdRp
ANK35880	Kitrinoviricota	Flasuviricetes	536	RdRp
ANK36012	Pisuviricota	Pisoniviricetes	496	RdRp
ANK36014	Pisuviricota	Pisoniviricetes	504	RdRp
ANK78265	Duplornaviricota	Resentoviricetes	544	RdRp
ANM72883	Pisuviricota	Pisoniviricetes	430	RdRp
ANN02886	Pisuviricota	Pisoniviricetes	435	RdRp
ANN02898	Negarnaviricota	Monjiviricetes	617	RdRp
ANN02908	Pisuviricota	Pisoniviricetes	425	RdRp
ANN12897	Pisuviricota	Duplopiviricetes	518	RdRp
ANN23868	Kitrinoviricota	Alsuviricetes	432	RdRp
ANN82201	Duplornaviricota	Resentoviricetes	463	RdRp
ANN82202	Duplornaviricota	Resentoviricetes	399	RdRp
ANN82327	Duplornaviricota	Resentoviricetes	463	RdRp
ANN85847	Duplornaviricota	Chrymotiviricetes	479	RdRp
ANO81671	Kitrinoviricota	Flasuviricetes	467	RdRp
ANP22148	Kitrinoviricota	Alsuviricetes	458	RdRp
ANQ33994	Pisuviricota	Stelpaviricetes	490	RdRp
ANQ45203	Pisuviricota	Duplopiviricetes	518	RdRp
ANQ45640	Negarnaviricota	Monjiviricetes	566	RdRp
ANQ80547	Pisuviricota	Pisoniviricetes	438	RdRp
ANR02695	Pisuviricota	Duplopiviricetes	340	RdRp
ANR02699	Kitrinoviricota	Alsuviricetes	337	RdRp
ANR02703	Kitrinoviricota	Alsuviricetes	302	RdRp
ANR02705	Duplornaviricota	Chrymotiviricetes	325	RdRp
ANS53885	Pisuviricota	Duplopiviricetes	472	RdRp
ANS53886	Pisuviricota	Duplopiviricetes	471	RdRp
ANS56990	Negarnaviricota	Ellioviricetes	610	RdRp
ANS57171	Pisuviricota	Stelpaviricetes	455	RdRp
ANS59539	Duplornaviricota	Resentoviricetes	446	RdRp
ANS71063	Kitrinoviricota	Alsuviricetes	466	RdRp
ANS71509	Pisuviricota	Pisoniviricetes	478	RdRp
ANV22069	Kitrinoviricota	Alsuviricetes	479	RdRp
ANW72253	Pisuviricota	Pisoniviricetes	567	RdRp
ANW72259	Pisuviricota	Pisoniviricetes	568	RdRp
ANW82746	Negarnaviricota	Ellioviricetes	365	RdRp
ANY58849	Kitrinoviricota	Flasuviricetes	533	RdRp
ANY92092	Duplornaviricota	Resentoviricetes	515	RdRp
ANZ93873	Duplornaviricota	Chrymotiviricetes	473	RdRp
AOC55056	Pisuviricota	Pisoniviricetes	470	RdRp
AOC84248	Negarnaviricota	Ellioviricetes	608	RdRp
AOE23680	Pisuviricota	Stelpaviricetes	491	RdRp
AOE46763	Kitrinoviricota	Flasuviricetes	530	RdRp
AOE46771	Duplornaviricota	Resentoviricetes	515	RdRp
AOE46790	Pisuviricota	Pisoniviricetes	425	RdRp
AOF41426	Negarnaviricota	Ellioviricetes	630	RdRp
AOG30371	Negarnaviricota	Insthoviricetes	561	RdRp
AOG30811	Pisuviricota	Pisoniviricetes	554	RdRp
AOL02449	Pisuviricota	Pisoniviricetes	423	RdRp
AOM63180	Duplornaviricota	Chrymotiviricetes	470	RdRp
AOM63686	Duplornaviricota	Resentoviricetes	511	RdRp
AOO35462	Negarnaviricota	Monjiviricetes	636	RdRp
AOQ26209	Pisuviricota	Pisoniviricetes	446	RdRp
AOQ26210	Pisuviricota	Pisoniviricetes	446	RdRp
AOR06520	Pisuviricota	Stelpaviricetes	491	RdRp
AOR07000	Negarnaviricota	Ellioviricetes	608	RdRp
AOR51360	Kitrinoviricota	Flasuviricetes	530	RdRp
AOR51364	Duplornaviricota	Chrymotiviricetes	459	RdRp
AOR51372	Negarnaviricota	Monjiviricetes	564	RdRp
AOR51388	Pisuviricota	Duplopiviricetes	460	RdRp
AOR51389	Pisuviricota	Duplopiviricetes	525	RdRp
AOR51392	Pisuviricota	Duplopiviricetes	547	RdRp
AOS59868	Negarnaviricota	Ellioviricetes	617	RdRp
AOS89854	Kitrinoviricota	Alsuviricetes	483	RdRp
AOT85826	Pisuviricota	Pisoniviricetes	452	RdRp
AOT85835	Pisuviricota	Pisoniviricetes	424	RdRp
AOV81683	Kitrinoviricota	Alsuviricetes	507	RdRp
AOV81688	Kitrinoviricota	Alsuviricetes	494	RdRp
AOV81695	Kitrinoviricota	Alsuviricetes	496	RdRp
AOW41971	Pisuviricota	Duplopiviricetes	472	RdRp
AOW41972	Pisuviricota	Duplopiviricetes	451	RdRp
AOW41973	Pisuviricota	Duplopiviricetes	466	RdRp
AOW71822	Kitrinoviricota	Alsuviricetes	423	RdRp
AOX15244	Pisuviricota	Pisoniviricetes	465	RdRp
AOX47534	Negarnaviricota	Ellioviricetes	641	RdRp
AOX49252	Kitrinoviricota	Alsuviricetes	449	RdRp
AOY07780	Kitrinoviricota	Alsuviricetes	458	RdRp
AOY18806	Negarnaviricota	Ellioviricetes	653	RdRp
AOY33888	Pisuviricota	Stelpaviricetes	489	RdRp
AOY34452	Pisuviricota	Pisoniviricetes	534	RdRp
AOZ21156	Negarnaviricota	Ellioviricetes	602	RdRp
AOZ57153	Pisuviricota	Pisoniviricetes	548	RdRp
AOZ57820	Kitrinoviricota	Flasuviricetes	534	RdRp
APA05125	Pisuviricota	Duplopiviricetes	535	RdRp
APA23041	Pisuviricota	Pisoniviricetes	436	RdRp
APA23091	Kitrinoviricota	Tolucaviricetes	448	RdRp
APA28993	Negarnaviricota	Ellioviricetes	617	RdRp
APA29017	Pisuviricota	Pisoniviricetes	437	RdRp
APA29018	Pisuviricota	Pisoniviricetes	437	RdRp
APA29019	Pisuviricota	Pisoniviricetes	437	RdRp
APA29022	Pisuviricota	Pisoniviricetes	429	RdRp
APA29023	Pisuviricota	Pisoniviricetes	429	RdRp
APA34844	Kitrinoviricota	Alsuviricetes	430	RdRp
APB03098	Pisuviricota	Stelpaviricetes	436	RdRp
APB88805	Pisuviricota	Pisoniviricetes	502	RdRp
APC23688	Duplornaviricota	Resentoviricetes	544	RdRp
APD13852	Kitrinoviricota	Alsuviricetes	450	RdRp
APD51489	Pisuviricota	Pisoniviricetes	554	RdRp
APD78607	Kitrinoviricota	Flasuviricetes	502	RdRp
APE61607	Kitrinoviricota	Tolucaviricetes	505	RdRp
APF29060	Negarnaviricota	Monjiviricetes	572	RdRp
APF29571	Negarnaviricota	Ellioviricetes	602	RdRp
APF32078	Negarnaviricota	Monjiviricetes	589	RdRp
APG31666	Pisuviricota	Pisoniviricetes	420	RdRp
APG31855	Kitrinoviricota	Alsuviricetes	456	RdRp
APG76016	Duplornaviricota	Chrymotiviricetes	481	RdRp
APG77345	Pisuviricota	Pisoniviricetes	545	RdRp
APG77778	Kitrinoviricota	Alsuviricetes	476	RdRp
APG78421	Pisuviricota	Pisoniviricetes	504	RdRp
APG78650	Negarnaviricota	Monjiviricetes	562	RdRp
APG78676	Negarnaviricota	Monjiviricetes	622	RdRp
APG78703	Negarnaviricota	Monjiviricetes	558	RdRp
APG78806	Negarnaviricota	Monjiviricetes	557	RdRp
APG78989	Pisuviricota	Pisoniviricetes	489	RdRp
APG79118	Duplornaviricota	Resentoviricetes	494	RdRp
APG79130	Duplornaviricota	Resentoviricetes	493	RdRp
API61887	Negarnaviricota	Monjiviricetes	580	RdRp
API61900	Pisuviricota	Pisoniviricetes	537	RdRp
API68880	Negarnaviricota	Ellioviricetes	629	RdRp
API68884	Negarnaviricota	Ellioviricetes	629	RdRp
APL97667	Negarnaviricota	Monjiviricetes	558	RdRp
APL98256	Pisuviricota	Stelpaviricetes	489	RdRp
APM83098	Negarnaviricota	Ellioviricetes	599	RdRp
APP18151	Pisuviricota	Duplopiviricetes	475	RdRp
APP90895	Negarnaviricota	Monjiviricetes	625	RdRp
APP91612	Negarnaviricota	Insthoviricetes	533	RdRp
APQ41665	Pisuviricota	Stelpaviricetes	440	RdRp
APQ41753	Duplornaviricota	Resentoviricetes	463	RdRp
APQ43035	Pisuviricota	Stelpaviricetes	429	RdRp
APQ44514	Pisuviricota	Pisoniviricetes	489	RdRp
APR73491	Pisuviricota	Pisoniviricetes	440	RdRp
APR74654	Negarnaviricota	Monjiviricetes	608	RdRp
APS85759	Pisuviricota	Pisoniviricetes	492	RdRp
APS85760	Duplornaviricota	Chrymotiviricetes	333	RdRp
APT42870	Kitrinoviricota	Alsuviricetes	484	RdRp
APT68154	Negarnaviricota	Ellioviricetes	572	RdRp
APT68159	Negarnaviricota	Monjiviricetes	559	RdRp
APT68925	Pisuviricota	Duplopiviricetes	430	RdRp
APT69822	Pisuviricota	Pisoniviricetes	424	RdRp
APT69824	Pisuviricota	Pisoniviricetes	424	RdRp
APT69842	Pisuviricota	Pisoniviricetes	424	RdRp
APU54692	Duplornaviricota	Chrymotiviricetes	458	RdRp
APW28741	Pisuviricota	Pisoniviricetes	523	RdRp
APW78793	Negarnaviricota	Monjiviricetes	617	RdRp
APW79182	Pisuviricota	Pisoniviricetes	333	RdRp
APW85806	Pisuviricota	Stelpaviricetes	486	RdRp
APX42302	Kitrinoviricota	Alsuviricetes	454	RdRp
APX56318	Kitrinoviricota	Flasuviricetes	530	RdRp
APX61223	Negarnaviricota	Ellioviricetes	579	RdRp
APX61227	Negarnaviricota	Ellioviricetes	581	RdRp
APY24210	Pisuviricota	Pisoniviricetes	436	RdRp
APZ75428	Pisuviricota	Stelpaviricetes	495	RdRp
AQM32767	Lenarviricota	Howeltoviricetes	481	RdRp
AQM32768	Kitrinoviricota	Alsuviricetes	474	RdRp
AQM40272	Pisuviricota	Pisoniviricetes	431	RdRp
AQM49938	Pisuviricota	Duplopiviricetes	497	RdRp
AQM49946	Pisuviricota	Duplopiviricetes	456	RdRp
AQM74368	Pisuviricota	Pisoniviricetes	535	RdRp
AQN78376	Negarnaviricota	Monjiviricetes	598	RdRp
AQP31138	Pisuviricota	Pisoniviricetes	468	RdRp
AQQ11611	Negarnaviricota	Monjiviricetes	623	RdRp
AQQ73540	Kitrinoviricota	Alsuviricetes	430	RdRp
AQQ78875	Pisuviricota	Pisoniviricetes	500	RdRp
AQQ78879	Pisuviricota	Pisoniviricetes	502	RdRp
AQQ78883	Pisuviricota	Pisoniviricetes	499	RdRp
AQS16638	Pisuviricota	Duplopiviricetes	468	RdRp
AQS27950	Pisuviricota	Duplopiviricetes	569	RdRp
AQS27989	Pisuviricota	Pisoniviricetes	485	RdRp
AQS79249	Pisuviricota	Duplopiviricetes	474	RdRp
AQU42692	Pisuviricota	Pisoniviricetes	431	RdRp
AQU42764	Negarnaviricota	Insthoviricetes	562	RdRp
AQU42768	Duplornaviricota	Resentoviricetes	582	RdRp
AQV08287	Negarnaviricota	Ellioviricetes	590	RdRp
AQV12375	Kitrinoviricota	Flasuviricetes	531	RdRp
AQV12951	Kitrinoviricota	Flasuviricetes	489	RdRp
AQW44226	Kitrinoviricota	Flasuviricetes	480	RdRp
AQW44232	Kitrinoviricota	Flasuviricetes	480	RdRp
AQW44491	Kitrinoviricota	Flasuviricetes	480	RdRp
AQW44516	Kitrinoviricota	Flasuviricetes	480	RdRp
AQW44760	Kitrinoviricota	Flasuviricetes	480	RdRp
AQW44800	Pisuviricota	Pisoniviricetes	537	RdRp
AQX34659	Duplornaviricota	Resentoviricetes	463	RdRp
AQX45758	Negarnaviricota	Monjiviricetes	463	RdRp
AQX83076	Pisuviricota	Pisoniviricetes	426	RdRp
AQY03950	Pisuviricota	Pisoniviricetes	469	RdRp
AQY77579	Kitrinoviricota	Flasuviricetes	489	RdRp
ARB16032	Negarnaviricota	Ellioviricetes	657	RdRp
ARB51463	Negarnaviricota	Ellioviricetes	661	RdRp
B2ZDY2	Negarnaviricota	Ellioviricetes	594	RdRp
BAA19580	Kitrinoviricota	Flasuviricetes	463	RdRp
BAA25883	Pisuviricota	Duplopiviricetes	520	RdRp
BAA35106	Pisuviricota	Pisoniviricetes	456	RdRp
BAA74537	Pisuviricota	Pisoniviricetes	506	RdRp
BAA89602	Negarnaviricota	Ellioviricetes	635	RdRp
BAA97674	Kitrinoviricota	Tolucaviricetes	471	RdRp
BAB12407	Pisuviricota	Stelpaviricetes	339	RdRp
BAC11830	Pisuviricota	Pisoniviricetes	471	RdRp
BAC11839	Pisuviricota	Pisoniviricetes	470	RdRp
BAC23065	Pisuviricota	Duplopiviricetes	523	RdRp
BAD32678	Pisuviricota	Duplopiviricetes	531	RdRp
BAD51468	Negarnaviricota	Ellioviricetes	603	RdRp
BAD72871	Lenarviricota	Howeltoviricetes	459	RdRp
BAD86755	Negarnaviricota	Ellioviricetes	602	RdRp
BAD89093	Duplornaviricota	Resentoviricetes	546	RdRp
BAD93195	Kitrinoviricota	Alsuviricetes	447	RdRp
BAD99001	Pisuviricota	Pisoniviricetes	528	RdRp
BAE47071	Pisuviricota	Pisoniviricetes	435	RdRp
BAE96765	Pisuviricota	Stelpaviricetes	489	RdRp
BAF38402	Pisuviricota	Pisoniviricetes	470	RdRp
BAF80086	Kitrinoviricota	Alsuviricetes	479	RdRp
BAF95196	Kitrinoviricota	Alsuviricetes	427	RdRp
BAF96025	Pisuviricota	Stelpaviricetes	491	RdRp
BAG30951	Pisuviricota	Pisoniviricetes	484	RdRp
BAG50441	Kitrinoviricota	Alsuviricetes	453	RdRp
BAG70422	Pisuviricota	Pisoniviricetes	426	RdRp
BAG82822	Pisuviricota	Pisoniviricetes	426	RdRp
BAG82842	Negarnaviricota	Ellioviricetes	601	RdRp
BAH08700	Pisuviricota	Duplopiviricetes	528	RdRp
BAH56481	Pisuviricota	Duplopiviricetes	520	RdRp
BAH60697	Pisuviricota	Stelpaviricetes	491	RdRp
BAH97108	Negarnaviricota	Monjiviricetes	594	RdRp
BAI82419	Pisuviricota	Pisoniviricetes	510	RdRp
BAJ07195	Pisuviricota	Stelpaviricetes	494	RdRp
BAJ16223	Pisuviricota	Pisoniviricetes	526	RdRp
BAJ17497	Kitrinoviricota	Alsuviricetes	432	RdRp
BAJ23143	Lenarviricota	Howeltoviricetes	478	RdRp
BAJ53287	Pisuviricota	Duplopiviricetes	470	RdRp
BAJ53288	Pisuviricota	Duplopiviricetes	482	RdRp
BAJ53289	Pisuviricota	Duplopiviricetes	466	RdRp
BAJ53290	Pisuviricota	Duplopiviricetes	480	RdRp
BAJ53291	Pisuviricota	Duplopiviricetes	472	RdRp
BAJ53292	Pisuviricota	Duplopiviricetes	476	RdRp
BAJ53293	Pisuviricota	Duplopiviricetes	469	RdRp
BAJ53294	Pisuviricota	Duplopiviricetes	453	RdRp
BAK08527	Negarnaviricota	Ellioviricetes	608	RdRp
BAK40203	Pisuviricota	Pisoniviricetes	498	RdRp
BAK61504	Pisuviricota	Pisoniviricetes	511	RdRp
BAK61607	Kitrinoviricota	Flasuviricetes	480	RdRp
BAK61611	Kitrinoviricota	Flasuviricetes	480	RdRp
BAK61626	Kitrinoviricota	Flasuviricetes	608	RdRp
BAK61664	Kitrinoviricota	Flasuviricetes	481	RdRp
BAK64660	Pisuviricota	Stelpaviricetes	485	RdRp
BAL03071	Kitrinoviricota	Alsuviricetes	425	RdRp
BAL04700	Pisuviricota	Pisoniviricetes	541	RdRp
BAM13785	Negarnaviricota	Ellioviricetes	610	RdRp
BAM36401	Pisuviricota	Duplopiviricetes	562	RdRp
BAM36402	Pisuviricota	Duplopiviricetes	571	RdRp
BAM64955	Negarnaviricota	Monjiviricetes	618	RdRp
BAM74420	Kitrinoviricota	Flasuviricetes	530	RdRp
BAM93353	Duplornaviricota	Chrymotiviricetes	498	RdRp
BAN19725	Pisuviricota	Pisoniviricetes	474	RdRp
BAN57590	Kitrinoviricota	Alsuviricetes	432	RdRp
BAN58308	Pisuviricota	Pisoniviricetes	570	RdRp
BAN85985	Lenarviricota	Howeltoviricetes	482	RdRp
BAO02685	Pisuviricota	Pisoniviricetes	330	RdRp
BAO31621	Kitrinoviricota	Alsuviricetes	432	RdRp
BAO58314	Negarnaviricota	Monjiviricetes	652	RdRp
BAP16754	Pisuviricota	Pisoniviricetes	417	RdRp
BAP81885	Pisuviricota	Pisoniviricetes	486	RdRp
BAP82379	Pisuviricota	Pisoniviricetes	432	RdRp
BAQ08234	Kitrinoviricota	Alsuviricetes	459	RdRp
BAQ36631	Pisuviricota	Duplopiviricetes	525	RdRp
BAR88121	Kitrinoviricota	Flasuviricetes	530	RdRp
BAS21821	Negarnaviricota	Insthoviricetes	340	RdRp
BAS29593	Pisuviricota	Pisoniviricetes	430	RdRp
BAS29596	Pisuviricota	Pisoniviricetes	431	RdRp
BAS29598	Pisuviricota	Stelpaviricetes	435	RdRp
BAS29616	Pisuviricota	Stelpaviricetes	435	RdRp
BAS29622	Pisuviricota	Stelpaviricetes	435	RdRp
BAS29631	Pisuviricota	Stelpaviricetes	438	RdRp
BAT24481	Pisuviricota	Duplopiviricetes	423	RdRp
BAT32942	Pisuviricota	Duplopiviricetes	524	RdRp
BAT50981	Pisuviricota	Stelpaviricetes	489	RdRp
BAT50982	Pisuviricota	Pisuviricota_other	480	RdRp
BAT62478	Duplornaviricota	Chrymotiviricetes	471	RdRp
BAT62484	Duplornaviricota	Chrymotiviricetes	463	RdRp
BAT62492	Duplornaviricota	Chrymotiviricetes	487	RdRp
BAT70058	Kitrinoviricota	Alsuviricetes	427	RdRp
BAU45640	Kitrinoviricota	Alsuviricetes	426	RdRp
BAU51655	Negarnaviricota	Ellioviricetes	661	RdRp
BAU71153	Pisuviricota	Pisoniviricetes	433	RdRp
BAU79482	Pisuviricota	Duplopiviricetes	439	RdRp
BAU79486	Duplornaviricota	Chrymotiviricetes	458	RdRp
BAU79490	Duplornaviricota	Chrymotiviricetes	458	RdRp
BAU79492	Duplornaviricota	Chrymotiviricetes	460	RdRp
BAU79494	Duplornaviricota	Chrymotiviricetes	458	RdRp
BAU79496	Duplornaviricota	Chrymotiviricetes	468	RdRp
BAU79498	Duplornaviricota	Chrymotiviricetes	458	RdRp
BAU79502	Duplornaviricota	Chrymotiviricetes	456	RdRp
BAU79504	Duplornaviricota	Chrymotiviricetes	458	RdRp
BAU79506	Duplornaviricota	Chrymotiviricetes	465	RdRp
BAU79508	Duplornaviricota	Chrymotiviricetes	463	RdRp
BAU79510	Duplornaviricota	Chrymotiviricetes	458	RdRp
BAU79511	Pisuviricota	Duplopiviricetes	435	RdRp
BAU79513	Kitrinoviricota	Alsuviricetes	487	RdRp
BAU79520	Kitrinoviricota	Flasuviricetes	484	RdRp
BAU79521	Lenarviricota	Amabiliviricetes	521	RdRp
BAU79524	Duplornaviricota	Chrymotiviricetes	467	RdRp
BAU79526	Duplornaviricota	Chrymotiviricetes	460	RdRp
BAU80848	Duplornaviricota	Resentoviricetes	441	RdRp
BAV13384	Negarnaviricota	Milneviricetes	603	RdRp
BAV18542	Negarnaviricota	Insthoviricetes	561	RdRp
BAV25267	Negarnaviricota	Monjiviricetes	645	RdRp
BAV31550	Pisuviricota	Pisoniviricetes	502	RdRp
BAV31552	Pisuviricota	Pisoniviricetes	493	RdRp
BAV83005	Kitrinoviricota	Alsuviricetes	428	RdRp
BAV91502	Kitrinoviricota	Tolucaviricetes	504	RdRp
BAW18765	Kitrinoviricota	Alsuviricetes	477	RdRp
BAW33238	Kitrinoviricota	Flasuviricetes	488	RdRp
BAW81815	Kitrinoviricota	Alsuviricetes	478	RdRp
BAW99715	Duplornaviricota	Resentoviricetes	515	RdRp
BAX00186	Pisuviricota	Stelpaviricetes	435	RdRp
CAA04244	Pisuviricota	Stelpaviricetes	489	RdRp
CAA08837	Negarnaviricota	Monjiviricetes	600	RdRp
CAA09480	Pisuviricota	Pisoniviricetes	469	RdRp
CAA24445	Pisuviricota	Pisoniviricetes	425	RdRp
CAA48521	Pisuviricota	Stelpaviricetes	467	RdRp
CAA53541	Pisuviricota	Stelpaviricetes	487	RdRp
CAA59478	Kitrinoviricota	Tolucaviricetes	498	RdRp
CAA63099	Pisuviricota	Stelpaviricetes	434	RdRp
CAA68080	Kitrinoviricota	Alsuviricetes	458	RdRp
CAB58238	Pisuviricota	Stelpaviricetes	486	RdRp
CAB62256	Kitrinoviricota	Alsuviricetes	460	RdRp
CAC19698	Negarnaviricota	Insthoviricetes	561	RdRp
CAC50818	Pisuviricota	Stelpaviricetes	487	RdRp
CAD29306	Kitrinoviricota	Alsuviricetes	315	RdRp
CAD56471	Pisuviricota	Stelpaviricetes	476	RdRp
CAE54464	Kitrinoviricota	Alsuviricetes	430	RdRp
CAH25508	Kitrinoviricota	Tolucaviricetes	504	RdRp
CAH55773	Kitrinoviricota	Alsuviricetes	425	RdRp
CAI65400	Pisuviricota	Stelpaviricetes	491	RdRp
CAJ29958	Pisuviricota	Duplopiviricetes	505	RdRp
CAJ29959	Pisuviricota	Duplopiviricetes	505	RdRp
CAJ31886	Pisuviricota	Duplopiviricetes	463	RdRp
CAJ32466	Lenarviricota	Howeltoviricetes	483	RdRp
CAJ32467	Lenarviricota	Howeltoviricetes	489	RdRp
CAJ34335	Duplornaviricota	Chrymotiviricetes	537	RdRp
CAJ43126	Pisuviricota	Stelpaviricetes	494	RdRp
CAK02788	Duplornaviricota	Chrymotiviricetes	468	RdRp
CAK19323	Kitrinoviricota	Alsuviricetes	425	RdRp
CAK26090	Pisuviricota	Stelpaviricetes	489	RdRp
CAP19050	Kitrinoviricota	Alsuviricetes	479	RdRp
CAP46903	Kitrinoviricota	Alsuviricetes	273	RdRp
CAT99455	Pisuviricota	Stelpaviricetes	491	RdRp
CAX48749	Duplornaviricota	Chrymotiviricetes	483	RdRp
CAX62133	Kitrinoviricota	Tolucaviricetes	511	RdRp
CAY25801	Pisuviricota	Duplopiviricetes	464	RdRp
CBL76312	Negarnaviricota	Monjiviricetes	612	RdRp
CBX24840	Kitrinoviricota	Alsuviricetes	428	RdRp
CBY02491	Pisuviricota	Stelpaviricetes	319	RdRp
CBY84993	Duplornaviricota	Chrymotiviricetes	491	RdRp
CBZ05552	Pisuviricota	Duplopiviricetes	417	RdRp
CCC42235	Duplornaviricota	Chrymotiviricetes	463	RdRp
CCC54906	Kitrinoviricota	Alsuviricetes	480	RdRp
CCG93479	Negarnaviricota	Ellioviricetes	605	RdRp
CCK73640	Kitrinoviricota	Alsuviricetes	455	RdRp
CDM63857	Kitrinoviricota	Alsuviricetes	470	RdRp
CDN30042	Negarnaviricota	Monjiviricetes	613	RdRp
CDO67686	Pisuviricota	Stelpaviricetes	470	RdRp
CEJ20912	Negarnaviricota	Ellioviricetes	611	RdRp
CEJ95596	Pisuviricota	Duplopiviricetes	435	RdRp
CEK41871	Duplornaviricota	Resentoviricetes	544	RdRp
CEZ26304	Lenarviricota	Amabiliviricetes	475	RdRp
CRI72595	Kitrinoviricota	Flasuviricetes	536	RdRp
CRL92742	Pisuviricota	Pisoniviricetes	266	RdRp
CRL92746	Pisuviricota	Pisoniviricetes	273	RdRp
CRL92755	Pisuviricota	Pisoniviricetes	275	RdRp
CUS18591	Pisuviricota	Duplopiviricetes	464	RdRp
CUS18593	Pisuviricota	Duplopiviricetes	463	RdRp
NP_037647	Kitrinoviricota	Alsuviricetes	476	RdRp
NP_038453	Kitrinoviricota	Tolucaviricetes	503	RdRp
NP_041091	Pisuviricota	Duplopiviricetes	451	RdRp
NP_041197	Kitrinoviricota	Alsuviricetes	476	RdRp
NP_041257	Kitrinoviricota	Alsuviricetes	476	RdRp
NP_041870	Kitrinoviricota	Alsuviricetes	482	RdRp
NP_041884	Kitrinoviricota	Tolucaviricetes	508	RdRp
NP_042286	Negarnaviricota	Monjiviricetes	623	RdRp
NP_042307	Lenarviricota	Leviviricetes	466	RdRp
NP_042510	Pisuviricota	Pisoniviricetes	430	RdRp
NP_042582	Kitrinoviricota	Alsuviricetes	435	RdRp
NP_042695	Kitrinoviricota	Alsuviricetes	421	RdRp
NP_042860	Kitrinoviricota	Alsuviricetes	481	RdRp
NP_043135	Kitrinoviricota	Flasuviricetes	533	RdRp
NP_043465	Duplornaviricota	Chrymotiviricetes	469	RdRp
NP_044328	Kitrinoviricota	Alsuviricetes	476	RdRp
NP_044382	Kitrinoviricota	Tolucaviricetes	499	RdRp
NP_044731	Kitrinoviricota	Flasuviricetes	488	RdRp
NP_044732	Kitrinoviricota	Tolucaviricetes	505	RdRp
NP_044740	Kitrinoviricota	Tolucaviricetes	504	RdRp
NP_044945	Pisuviricota	Pisoniviricetes	482	RdRp
NP_045010	Kitrinoviricota	Flasuviricetes	453	RdRp
NP_046741	Pisuviricota	Stelpaviricetes	494	RdRp
NP_046752	Lenarviricota	Leviviricetes	459	RdRp
NP_047560	Duplornaviricota	Chrymotiviricetes	470	RdRp
NP_047920	Kitrinoviricota	Alsuviricetes	476	RdRp
NP_048059	Kitrinoviricota	Alsuviricetes	477	RdRp
NP_049235	Kitrinoviricota	Alsuviricetes	472	RdRp
NP_049325	Kitrinoviricota	Alsuviricetes	465	RdRp
NP_050585	Negarnaviricota	Monjiviricetes	618	RdRp
NP_051161	Pisuviricota	Stelpaviricetes	491	RdRp
NP_054697	Negarnaviricota	Monjiviricetes	698	RdRp
NP_056748	Pisuviricota	Pisoniviricetes	433	RdRp
NP_056765	Pisuviricota	Stelpaviricetes	488	RdRp
NP_056767	Kitrinoviricota	Alsuviricetes	426	RdRp
NP_056820	Pisuviricota	Pisoniviricetes	470	RdRp
NP_056867	Pisuviricota	Stelpaviricetes	487	RdRp
NP_059510	Kitrinoviricota	Alsuviricetes	453	RdRp
NP_059945	Pisuviricota	Stelpaviricetes	452	RdRp
NP_066241	Pisuviricota	Pisoniviricetes	474	RdRp
NP_066258	Kitrinoviricota	Alsuviricetes	426	RdRp
NP_066393	Pisuviricota	Pisoniviricetes	472	RdRp
NP_067737	Kitrinoviricota	Alsuviricetes	476	RdRp
NP_068342	Kitrinoviricota	Tolucaviricetes	509	RdRp
NP_068348	Pisuviricota	Stelpaviricetes	494	RdRp
NP_068549	Kitrinoviricota	Alsuviricetes	431	RdRp
NP_077079	Kitrinoviricota	Alsuviricetes	421	RdRp
NP_077730	Kitrinoviricota	Magsaviricetes	501	RdRp
NP_085473	Lenarviricota	Leviviricetes	460	RdRp
NP_108651	Duplornaviricota	Chrymotiviricetes	478	RdRp
NP_112029	Kitrinoviricota	Alsuviricetes	435	RdRp
NP_116487	Kitrinoviricota	Alsuviricetes	426	RdRp
NP_116716	Pisuviricota	Duplopiviricetes	463	RdRp
NP_148778	Kitrinoviricota	Alsuviricetes	423	RdRp
NP_203553	Kitrinoviricota	Alsuviricetes	427	RdRp
NP_524561	Duplornaviricota	Vidaverviricetes	487	RdRp
NP_542612	Kitrinoviricota	Alsuviricetes	472	RdRp
NP_563609	Kitrinoviricota	Tolucaviricetes	507	RdRp
NP_570725	Pisuviricota	Stelpaviricetes	490	RdRp
NP_570726	Kitrinoviricota	Alsuviricetes	461	RdRp
NP_597914	Negarnaviricota	Monjiviricetes	602	RdRp
NP_602313	Kitrinoviricota	Alsuviricetes	472	RdRp
NP_604475	Pisuviricota	Duplopiviricetes	558	RdRp
NP_608311	Kitrinoviricota	Tolucaviricetes	506	RdRp
NP_612585	Pisuviricota	Stelpaviricetes	493	RdRp
NP_612601	Kitrinoviricota	Alsuviricetes	473	RdRp
NP_612604	Pisuviricota	Pisoniviricetes	522	RdRp
NP_612605	Kitrinoviricota	Alsuviricetes	453	RdRp
NP_613266	Pisuviricota	Duplopiviricetes	451	RdRp
NP_613283	Pisuviricota	Pisoniviricetes	533	RdRp
NP_619518	Pisuviricota	Pisoniviricetes	540	RdRp
NP_619521	Kitrinoviricota	Tolucaviricetes	499	RdRp
NP_619653	Duplornaviricota	Chrymotiviricetes	458	RdRp
NP_619670	Duplornaviricota	Chrymotiviricetes	457	RdRp
NP_619671	Kitrinoviricota	Tolucaviricetes	503	RdRp
NP_619692	Kitrinoviricota	Alsuviricetes	452	RdRp
NP_619705	Pisuviricota	Pisoniviricetes	536	RdRp
NP_619716	Pisuviricota	Pisoniviricetes	517	RdRp
NP_619734	Pisuviricota	Pisoniviricetes	526	RdRp
NP_619758	Kitrinoviricota	Flasuviricetes	529	RdRp
NP_620033	Kitrinoviricota	Alsuviricetes	464	RdRp
NP_620043	Kitrinoviricota	Alsuviricetes	456	RdRp
NP_620045	Kitrinoviricota	Flasuviricetes	529	RdRp
NP_620047	Kitrinoviricota	Alsuviricetes	472	RdRp
NP_620053	Kitrinoviricota	Flasuviricetes	488	RdRp
NP_620108	Kitrinoviricota	Flasuviricetes	533	RdRp
NP_620109	Kitrinoviricota	Magsaviricetes	486	RdRp
NP_620301	Pisuviricota	Duplopiviricetes	463	RdRp
NP_620468	Pisuviricota	Pisoniviricetes	538	RdRp
NP_620502	Negarnaviricota	Monjiviricetes	598	RdRp
NP_620544	Duplornaviricota	Resentoviricetes	491	RdRp
NP_620555	Pisuviricota	Pisoniviricetes	476	RdRp
NP_620562	Pisuviricota	Pisoniviricetes	483	RdRp
NP_620564	Pisuviricota	Pisoniviricetes	476	RdRp
NP_620566	Pisuviricota	Pisoniviricetes	506	RdRp
NP_620568	Pisuviricota	Pisoniviricetes	541	RdRp
NP_620619	Pisuviricota	Pisoniviricetes	539	RdRp
NP_620656	Pisuviricota	Stelpaviricetes	487	RdRp
NP_620659	Pisuviricota	Duplopiviricetes	556	RdRp
NP_620674	Kitrinoviricota	Tolucaviricetes	508	RdRp
NP_620678	Kitrinoviricota	Alsuviricetes	492	RdRp
NP_620715	Kitrinoviricota	Alsuviricetes	429	RdRp
NP_620728	Duplornaviricota	Chrymotiviricetes	484	RdRp
NP_620730	Duplornaviricota	Chrymotiviricetes	434	RdRp
NP_620761	Kitrinoviricota	Alsuviricetes	481	RdRp
NP_624332	Duplornaviricota	Chrymotiviricetes	469	RdRp
NP_624350	Pisuviricota	Duplopiviricetes	462	RdRp
NP_647481	Pisuviricota	Pisoniviricetes	486	RdRp
NP_653077	Pisuviricota	Pisoniviricetes	434	RdRp
NP_658908	Kitrinoviricota	Flasuviricetes	507	RdRp
NP_658999	Kitrinoviricota	Alsuviricetes	470	RdRp
NP_659008	Pisuviricota	Stelpaviricetes	493	RdRp
NP_659020	Kitrinoviricota	Alsuviricetes	453	RdRp
NP_659025	Pisuviricota	Stelpaviricetes	477	RdRp
NP_660174	Lenarviricota	Howeltoviricetes	488	RdRp
NP_660177	Lenarviricota	Amabiliviricetes	499	RdRp
NP_660179	Lenarviricota	Howeltoviricetes	484	RdRp
NP_660180	Lenarviricota	Howeltoviricetes	480	RdRp
NP_660181	Lenarviricota	Howeltoviricetes	485	RdRp
NP_663315	Pisuviricota	Pisoniviricetes	508	RdRp
NP_665871	Negarnaviricota	Monjiviricetes	627	RdRp
NP_671718	Kitrinoviricota	Alsuviricetes	443	RdRp
NP_689391	Kitrinoviricota	Flasuviricetes	529	RdRp
NP_689393	Kitrinoviricota	Alsuviricetes	474	RdRp
NP_689396	Kitrinoviricota	Alsuviricetes	451	RdRp
NP_689439	Kitrinoviricota	Magsaviricetes	499	RdRp
NP_690817	Duplornaviricota	Vidaverviricetes	536	RdRp
NP_690823	Duplornaviricota	Vidaverviricetes	489	RdRp
NP_694468	Duplornaviricota	Resentoviricetes	493	RdRp
NP_702988	Kitrinoviricota	Alsuviricetes	426	RdRp
NP_740760	Kitrinoviricota	Alsuviricetes	460	RdRp
NP_777373	Pisuviricota	Pisoniviricetes	484	RdRp
NP_813789	Kitrinoviricota	Tolucaviricetes	505	RdRp
NP_835244	Kitrinoviricota	Alsuviricetes	481	RdRp
NP_872627	Kitrinoviricota	Flasuviricetes	535	RdRp
NP_891562	Kitrinoviricota	Alsuviricetes	455	RdRp
NP_898833	Duplornaviricota	Chrymotiviricetes	466	RdRp
NP_919029	Pisuviricota	Pisoniviricetes	489	RdRp
NP_919036	Kitrinoviricota	Magsaviricetes	498	RdRp
NP_919040	Pisuviricota	Pisoniviricetes	545	RdRp
NP_932306	Kitrinoviricota	Alsuviricetes	470	RdRp
NP_932608	Pisuviricota	Stelpaviricetes	494	RdRp
NP_940785	Kitrinoviricota	Alsuviricetes	451	RdRp
NP_941973	Negarnaviricota	Ellioviricetes	631	RdRp
NP_941976	Negarnaviricota	Ellioviricetes	608	RdRp
NP_944487	Pisuviricota	Pisoniviricetes	535	RdRp
NP_945030	Negarnaviricota	Monjiviricetes	636	RdRp
NP_945122	Kitrinoviricota	Tolucaviricetes	502	RdRp
NP_945128	Kitrinoviricota	Tolucaviricetes	492	RdRp
NP_958055	Negarnaviricota	Monjiviricetes	636	RdRp
NP_982308	Pisuviricota	Stelpaviricetes	492	RdRp
NP_987087	Pisuviricota	Stelpaviricetes	441	RdRp
O15925	Pisuviricota	Duplopiviricetes	494	RdRp
O91936	Kitrinoviricota	Flasuviricetes	480	RdRp
P0C6V7	Pisuviricota	Pisoniviricetes	537	RdRp
P0C6V9	Pisuviricota	Pisoniviricetes	554	RdRp
P13615	Negarnaviricota	Monjiviricetes	586	RdRp
P14553	Pisuviricota	Pisoniviricetes	456	RdRp
P15965	Lenarviricota	Leviviricetes	464	RdRp
P23172	Duplornaviricota	Chrymotiviricetes	468	RdRp
P27316	Negarnaviricota	Ellioviricetes	635	RdRp
P33478	Kitrinoviricota	Flasuviricetes	533	RdRp
P35942	Duplornaviricota	Resentoviricetes	463	RdRp
P89202	Kitrinoviricota	Alsuviricetes	443	RdRp
Q02119	Duplornaviricota	Resentoviricetes	492	RdRp
Q02941	Pisuviricota	Pisoniviricetes	537	RdRp
Q04561	Pisuviricota	Pisoniviricetes	469	RdRp
Q06502	Pisuviricota	Pisoniviricetes	468	RdRp
Q3KSM3	Kitrinoviricota	Magsaviricetes	491	RdRp
Q5NDM9	Pisuviricota	Pisoniviricetes	432	RdRp
Q67653	Duplornaviricota	Chrymotiviricetes	482	RdRp
Q68749	Kitrinoviricota	Flasuviricetes	480	RdRp
Q68801	Kitrinoviricota	Flasuviricetes	480	RdRp
Q6WQ42	Pisuviricota	Pisoniviricetes	451	RdRp
Q82707	Negarnaviricota	Monjiviricetes	620	RdRp
Q89330	Pisuviricota	Stelpaviricetes	491	RdRp
Q8B0H0	Negarnaviricota	Monjiviricetes	586	RdRp
Q8BCV9	Negarnaviricota	Milneviricetes	603	RdRp
Q8JMN0	Negarnaviricota	Monjiviricetes	560	RdRp
Q9JH69	Pisuviricota	Stelpaviricetes	440	RdRp
SBQ28480	Lenarviricota	Miaviricetes	409	RdRp
SBT85169	Pisuviricota	Stelpaviricetes	487	RdRp
SCW25778	Lenarviricota	Amabiliviricetes	369	RdRp
SIP85308	Pisuviricota	Stelpaviricetes	452	RdRp
SLL96484	Lenarviricota	Leviviricetes	442	RdRp
YP_001008394	Pisuviricota	Pisoniviricetes	468	RdRp
YP_001039627	Pisuviricota	Pisoniviricetes	525	RdRp
YP_001039884	Kitrinoviricota	Tolucaviricetes	507	RdRp
YP_001039961	Pisuviricota	Pisoniviricetes	554	RdRp
YP_001040007	Kitrinoviricota	Flasuviricetes	533	RdRp
YP_001109580	Duplornaviricota	Chrymotiviricetes	458	RdRp
YP_001249278	Negarnaviricota	Monjiviricetes	618	RdRp
YP_001274391	Pisuviricota	Duplopiviricetes	439	RdRp
YP_001285472	Kitrinoviricota	Alsuviricetes	468	RdRp
YP_001285474	Kitrinoviricota	Tolucaviricetes	492	RdRp
YP_001285483	Kitrinoviricota	Alsuviricetes	484	RdRp
YP_001285729	Pisuviricota	Pisoniviricetes	477	RdRp
YP_001427386	Pisuviricota	Stelpaviricetes	490	RdRp
YP_001427388	Pisuviricota	Stelpaviricetes	491	RdRp
YP_001427389	Pisuviricota	Stelpaviricetes	485	RdRp
YP_001429581	Pisuviricota	Pisoniviricetes	471	RdRp
YP_001429583	Pisuviricota	Pisoniviricetes	511	RdRp
YP_001430021	Kitrinoviricota	Alsuviricetes	429	RdRp
YP_001468087	Pisuviricota	Stelpaviricetes	495	RdRp
YP_001497151	Duplornaviricota	Chrymotiviricetes	480	RdRp
YP_001497152	Pisuviricota	Pisoniviricetes	447	RdRp
YP_001497153	Kitrinoviricota	Alsuviricetes	423	RdRp
YP_001531163	Duplornaviricota	Chrymotiviricetes	482	RdRp
YP_001552317	Kitrinoviricota	Alsuviricetes	427	RdRp
YP_001642337	Kitrinoviricota	Alsuviricetes	465	RdRp
YP_001649206	Duplornaviricota	Chrymotiviricetes	469	RdRp
YP_001649212	Negarnaviricota	Ellioviricetes	594	RdRp
YP_001649214	Negarnaviricota	Ellioviricetes	596	RdRp
YP_001649218	Negarnaviricota	Ellioviricetes	595	RdRp
YP_001655010	Kitrinoviricota	Alsuviricetes	421	RdRp
YP_001661446	Kitrinoviricota	Alsuviricetes	425	RdRp
YP_001686783	Pisuviricota	Duplopiviricetes	437	RdRp
YP_001686789	Pisuviricota	Duplopiviricetes	463	RdRp
YP_001715611	Pisuviricota	Pisoniviricetes	426	RdRp
YP_001718499	Kitrinoviricota	Alsuviricetes	450	RdRp
YP_001740047	Negarnaviricota	Ellioviricetes	601	RdRp
YP_001798592	Kitrinoviricota	Alsuviricetes	426	RdRp
YP_001816770	Kitrinoviricota	Alsuviricetes	451	RdRp
YP_001816785	Negarnaviricota	Ellioviricetes	593	RdRp
YP_001837095	Duplornaviricota	Resentoviricetes	516	RdRp
YP_001911122	Pisuviricota	Duplopiviricetes	552	RdRp
YP_001931955	Pisuviricota	Stelpaviricetes	491	RdRp
YP_001936024	Negarnaviricota	Ellioviricetes	593	RdRp
YP_001936026	Negarnaviricota	Ellioviricetes	596	RdRp
YP_001949736	Kitrinoviricota	Tolucaviricetes	505	RdRp
YP_001960940	Kitrinoviricota	Alsuviricetes	473	RdRp
YP_001974323	Kitrinoviricota	Alsuviricetes	444	RdRp
YP_001974419	Pisuviricota	Stelpaviricetes	492	RdRp
YP_001976142	Duplornaviricota	Chrymotiviricetes	526	RdRp
YP_002004564	Pisuviricota	Pisoniviricetes	486	RdRp
YP_002019754	Lenarviricota	Miaviricetes	502	RdRp
YP_002019757	Lenarviricota	Miaviricetes	505	RdRp
YP_002048673	Kitrinoviricota	Alsuviricetes	476	RdRp
YP_002117834	Kitrinoviricota	Tolucaviricetes	504	RdRp
YP_002158824	Pisuviricota	Pisoniviricetes	524	RdRp
YP_002268402	Pisuviricota	Pisoniviricetes	431	RdRp
YP_002302259	Kitrinoviricota	Tolucaviricetes	509	RdRp
YP_002302557	Kitrinoviricota	Alsuviricetes	423	RdRp
YP_002308376	Negarnaviricota	Monjiviricetes	606	RdRp
YP_002308439	Kitrinoviricota	Alsuviricetes	476	RdRp
YP_002308442	Kitrinoviricota	Alsuviricetes	476	RdRp
YP_002308445	Kitrinoviricota	Alsuviricetes	476	RdRp
YP_002308447	Kitrinoviricota	Alsuviricetes	426	RdRp
YP_002308453	Pisuviricota	Stelpaviricetes	490	RdRp
YP_002308464	Kitrinoviricota	Alsuviricetes	440	RdRp
YP_002308505	Pisuviricota	Pisoniviricetes	550	RdRp
YP_002308570	Kitrinoviricota	Alsuviricetes	489	RdRp
YP_002308574	Pisuviricota	Duplopiviricetes	527	RdRp
YP_002308576	Negarnaviricota	Monjiviricetes	591	RdRp
YP_002308578	Kitrinoviricota	Alsuviricetes	476	RdRp
YP_002308580	Pisuviricota	Stelpaviricetes	485	RdRp
YP_002333280	Negarnaviricota	Monjiviricetes	586	RdRp
YP_002341559	Kitrinoviricota	Alsuviricetes	422	RdRp
YP_002364303	Kitrinoviricota	Alsuviricetes	460	RdRp
YP_002364401	Pisuviricota	Duplopiviricetes	432	RdRp
YP_002455905	Kitrinoviricota	Alsuviricetes	453	RdRp
YP_002600763	Duplornaviricota	Vidaverviricetes	490	RdRp
YP_002640501	Kitrinoviricota	Alsuviricetes	455	RdRp
YP_002647021	Kitrinoviricota	Alsuviricetes	425	RdRp
YP_002647027	Kitrinoviricota	Alsuviricetes	420	RdRp
YP_002647032	Pisuviricota	Pisoniviricetes	491	RdRp
YP_002776347	Kitrinoviricota	Alsuviricetes	432	RdRp
YP_002790880	Pisuviricota	Pisoniviricetes	493	RdRp
YP_002822229	Lenarviricota	Howeltoviricetes	497	RdRp
YP_002905337	Negarnaviricota	Monjiviricetes	569	RdRp
YP_002922020	Kitrinoviricota	Flasuviricetes	536	RdRp
[truncated: 1,078 more rows]
