# Supplementary material for: Exploring the structural lexicon of the Proteome via Metric Geometry
Source: PLoS Comput Biol. 2026 Jun 30;22(6):e1014487. doi: 10.1371/journal.pcbi.1014487 (PMC13336474; doi:10.1371/journal.pcbi.1014487)
Supplement: S3 Table — (CSV) [file pcbi.1014487.s011.csv]

Clip ID	Cluster ID	Protein Uniprot ID	CATH homologous superfamily	start	end	length	Catalytic sites	Catalytic site roles
A0A024RBG1_1_148_0-21	NA	A0A024RBG1	3.90.79.10	8	29	21
A0A024RBG1_1_148_102-116	NA	A0A024RBG1	3.90.79.10	110	124	15
A0A024RBG1_1_148_118-134	NA	A0A024RBG1	3.90.79.10	126	142	17
A0A024RBG1_1_148_23-33	14	A0A024RBG1	3.90.79.10	31	41	11
A0A024RBG1_1_148_35-46	11	A0A024RBG1	3.90.79.10	43	54	12
A0A024RBG1_1_148_48-79	NA	A0A024RBG1	3.90.79.10	56	87	32
A0A024RBG1_1_148_81-100	NA	A0A024RBG1	3.90.79.10	89	108	20
A0A075B734_36_283_0-30	31	A0A075B734	1.20.1080.10	36	66	30
A0A075B734_36_283_112-134	NA	A0A075B734	1.20.1080.10	148	170	23
A0A075B734_36_283_136-164	0	A0A075B734	1.20.1080.10	172	200	29
A0A075B734_36_283_166-186	25	A0A075B734	1.20.1080.10	202	222	21
A0A075B734_36_283_188-210	NA	A0A075B734	1.20.1080.10	224	246	23
A0A075B734_36_283_212-243	NA	A0A075B734	1.20.1080.10	248	279	32
A0A075B734_36_283_32-54	20	A0A075B734	1.20.1080.10	68	90	23
A0A075B734_36_283_56-74	NA	A0A075B734	1.20.1080.10	92	110	19
A0A075B734_36_283_76-110	NA	A0A075B734	1.20.1080.10	112	146	35
A0A075B759_1_164_0-11	127	A0A075B759	2.40.100.10	2	13	11
A0A075B759_1_164_106-117	11	A0A075B759	2.40.100.10	108	119	12
A0A075B759_1_164_119-128	130	A0A075B759	2.40.100.10	121	130	10
A0A075B759_1_164_130-145	13	A0A075B759	2.40.100.10	132	147	16
A0A075B759_1_164_13-25	5	A0A075B759	2.40.100.10	15	27	13
A0A075B759_1_164_147-158	107	A0A075B759	2.40.100.10	149	160	12
A0A075B759_1_164_27-41	1	A0A075B759	2.40.100.10	29	43	15
A0A075B759_1_164_43-88	128	A0A075B759	2.40.100.10	45	90	46
A0A075B759_1_164_90-104	129	A0A075B759	2.40.100.10	92	106	15
A0A075B767_1_164_0-11	127	A0A075B767	2.40.100.10	2	13	11
A0A075B767_1_164_106-117	11	A0A075B767	2.40.100.10	108	119	12
A0A075B767_1_164_119-129	NA	A0A075B767	2.40.100.10	121	131	11
A0A075B767_1_164_131-145	1	A0A075B767	2.40.100.10	133	147	15
A0A075B767_1_164_13-25	5	A0A075B767	2.40.100.10	15	27	13
A0A075B767_1_164_147-158	107	A0A075B767	2.40.100.10	149	160	12
A0A075B767_1_164_27-41	1	A0A075B767	2.40.100.10	29	43	15
A0A075B767_1_164_43-88	128	A0A075B767	2.40.100.10	45	90	46
A0A075B767_1_164_90-104	129	A0A075B767	2.40.100.10	92	106	15
A0A087WT02_20_112_0-13	7	A0A087WT02	2.60.40.10	20	33	14
A0A087WT02_20_112_15-27	5	A0A087WT02	2.60.40.10	35	47	13
A0A087WT02_20_112_29-40	11	A0A087WT02	2.60.40.10	49	60	12
A0A087WT02_20_112_42-67	NA	A0A087WT02	2.60.40.10	62	87	26
A0A087WT02_20_112_69-80	11	A0A087WT02	2.60.40.10	89	100	12
A0A087WVF3_116_223_0-23	NA	A0A087WVF3	1.10.8.270	116	139	23
A0A087WVF3_116_223_25-41	6	A0A087WVF3	1.10.8.270	141	157	17
A0A087WVF3_116_223_43-67	21	A0A087WVF3	1.10.8.270	159	183	25
A0A087WVF3_116_223_69-85	6	A0A087WVF3	1.10.8.270	185	201	17
A0A087WVF3_116_223_87-95	36	A0A087WVF3	1.10.8.270	203	211	9
A0A087WXS9_116_223_0-23	NA	A0A087WXS9	1.10.8.270	116	139	23
A0A087WXS9_116_223_25-41	6	A0A087WXS9	1.10.8.270	141	157	17
A0A087WXS9_116_223_43-67	21	A0A087WXS9	1.10.8.270	159	183	25
A0A087WXS9_116_223_69-85	6	A0A087WXS9	1.10.8.270	185	201	17
A0A087WXS9_116_223_87-95	36	A0A087WXS9	1.10.8.270	203	211	9
A0A087X179_116_223_0-23	NA	A0A087X179	1.10.8.270	116	139	23
A0A087X179_116_223_25-41	6	A0A087X179	1.10.8.270	141	157	17
A0A087X179_116_223_43-67	21	A0A087X179	1.10.8.270	159	183	25
A0A087X179_116_223_69-85	6	A0A087X179	1.10.8.270	185	201	17
A0A087X179_116_223_87-95	36	A0A087X179	1.10.8.270	203	211	9
A0A087X1C5_24_515_0-16	NA	A0A087X1C5	1.10.630.10	24	40	16
A0A087X1C5_24_515_104-120	6	A0A087X1C5	1.10.630.10	128	144	17
A0A087X1C5_24_515_122-143	9	A0A087X1C5	1.10.630.10	146	167	22
A0A087X1C5_24_515_145-174	NA	A0A087X1C5	1.10.630.10	169	198	30
A0A087X1C5_24_515_176-207	NA	A0A087X1C5	1.10.630.10	200	231	32
A0A087X1C5_24_515_18-38	NA	A0A087X1C5	1.10.630.10	42	62	21
A0A087X1C5_24_515_209-239	NA	A0A087X1C5	1.10.630.10	233	263	31
A0A087X1C5_24_515_241-258	NA	A0A087X1C5	1.10.630.10	265	282	18
A0A087X1C5_24_515_260-311	NA	A0A087X1C5	1.10.630.10	284	335	52
A0A087X1C5_24_515_313-334	NA	A0A087X1C5	1.10.630.10	337	358	22
A0A087X1C5_24_515_336-380	NA	A0A087X1C5	1.10.630.10	360	404	45
A0A087X1C5_24_515_382-402	NA	A0A087X1C5	1.10.630.10	406	426	21
A0A087X1C5_24_515_404-418	NA	A0A087X1C5	1.10.630.10	428	442	15
A0A087X1C5_24_515_40-69	NA	A0A087X1C5	1.10.630.10	64	93	30
A0A087X1C5_24_515_420-464	NA	A0A087X1C5	1.10.630.10	444	488	45
A0A087X1C5_24_515_466-487	NA	A0A087X1C5	1.10.630.10	490	511	22
A0A087X1C5_24_515_71-86	NA	A0A087X1C5	1.10.630.10	95	110	16
A0A087X1C5_24_515_88-102	NA	A0A087X1C5	1.10.630.10	112	126	15
A0A087X1G2_117_223_0-22	NA	A0A087X1G2	1.10.8.270	117	139	22
A0A087X1G2_117_223_24-40	6	A0A087X1G2	1.10.8.270	141	157	17
A0A087X1G2_117_223_42-66	21	A0A087X1G2	1.10.8.270	159	183	25
A0A087X1G2_117_223_68-84	6	A0A087X1G2	1.10.8.270	185	201	17
A0A087X1G2_117_223_86-94	36	A0A087X1G2	1.10.8.270	203	211	9
A0A0B4J2A2_1_164_0-11	127	A0A0B4J2A2	2.40.100.10	2	13	11
A0A0B4J2A2_1_164_106-117	11	A0A0B4J2A2	2.40.100.10	108	119	12
A0A0B4J2A2_1_164_119-128	130	A0A0B4J2A2	2.40.100.10	121	130	10
A0A0B4J2A2_1_164_130-145	13	A0A0B4J2A2	2.40.100.10	132	147	16
A0A0B4J2A2_1_164_13-25	5	A0A0B4J2A2	2.40.100.10	15	27	13
A0A0B4J2A2_1_164_147-158	107	A0A0B4J2A2	2.40.100.10	149	160	12
A0A0B4J2A2_1_164_27-41	1	A0A0B4J2A2	2.40.100.10	29	43	15
A0A0B4J2A2_1_164_43-88	128	A0A0B4J2A2	2.40.100.10	45	90	46
A0A0B4J2A2_1_164_90-104	129	A0A0B4J2A2	2.40.100.10	92	106	15
A0A0B4J2D5_41_268_0-32	NA	A0A0B4J2D5	3.40.50.880	41	73	32
A0A0B4J2D5_41_268_111-126	13	A0A0B4J2D5	3.40.50.880	152	167	16
A0A0B4J2D5_41_268_128-158	NA	A0A0B4J2D5	3.40.50.880	169	199	31
A0A0B4J2D5_41_268_160-182	NA	A0A0B4J2D5	3.40.50.880	201	223	23
A0A0B4J2D5_41_268_184-205	NA	A0A0B4J2D5	3.40.50.880	225	246	22
A0A0B4J2D5_41_268_207-223	6	A0A0B4J2D5	3.40.50.880	248	264	17
A0A0B4J2D5_41_268_34-57	NA	A0A0B4J2D5	3.40.50.880	75	98	24
A0A0B4J2D5_41_268_59-82	NA	A0A0B4J2D5	3.40.50.880	100	123	24
A0A0B4J2D5_41_268_84-109	NA	A0A0B4J2D5	3.40.50.880	125	150	26
A0A0B4J2E5_770_875_0-12	10	A0A0B4J2E5	1.25.40.90	770	782	12
A0A0B4J2E5_770_875_14-40	NA	A0A0B4J2E5	1.25.40.90	784	810	27
A0A0B4J2E5_770_875_42-68	NA	A0A0B4J2E5	1.25.40.90	812	838	27
A0A0B4J2E5_770_875_70-101	44	A0A0B4J2E5	1.25.40.90	840	871	32
A0A0B4J2F2_19_360_0-25	NA	A0A0B4J2F2	1.10.510.10	22	47	25
A0A0B4J2F2_19_360_120-137	NA	A0A0B4J2F2	1.10.510.10	142	159	18
A0A0B4J2F2_19_360_139-155	NA	A0A0B4J2F2	1.10.510.10	161	177	17
A0A0B4J2F2_19_360_157-173	NA	A0A0B4J2F2	1.10.510.10	179	195	17
A0A0B4J2F2_19_360_175-206	NA	A0A0B4J2F2	1.10.510.10	197	228	32
A0A0B4J2F2_19_360_208-223	NA	A0A0B4J2F2	1.10.510.10	230	245	16
A0A0B4J2F2_19_360_225-240	13	A0A0B4J2F2	1.10.510.10	247	262	16
A0A0B4J2F2_19_360_242-260	NA	A0A0B4J2F2	1.10.510.10	264	282	19
A0A0B4J2F2_19_360_262-293	NA	A0A0B4J2F2	1.10.510.10	284	315	32
A0A0B4J2F2_19_360_27-39	5	A0A0B4J2F2	1.10.510.10	49	61	13
A0A0B4J2F2_19_360_295-326	NA	A0A0B4J2F2	1.10.510.10	317	348	32
A0A0B4J2F2_19_360_41-73	NA	A0A0B4J2F2	1.10.510.10	63	95	33
A0A0B4J2F2_19_360_75-96	NA	A0A0B4J2F2	1.10.510.10	97	118	22
A0A0B4J2F2_19_360_98-118	25	A0A0B4J2F2	1.10.510.10	120	140	21
A0A0G2JKD1_109_165_0-52	NA	A0A0G2JKD1	2.160.10.10	109	161	52
A0A0G2JKD1_18_83_0-41	NA	A0A0G2JKD1	2.160.10.10	38	79	41
A0A0G2JKD1_199_259_0-13	NA	A0A0G2JKD1	2.150.10.10	199	212	14
A0A0G2JKD1_199_259_15-56	NA	A0A0G2JKD1	2.150.10.10	214	255	42
A0A0G2JKD1_271_333_0-58	NA	A0A0G2JKD1	2.150.10.10	271	329	58
A0A0G2JMD5_1_153_0-17	NA	A0A0G2JMD5	3.80.10.10	28	45	17
A0A0G2JMD5_1_153_22-42	NA	A0A0G2JMD5	3.80.10.10	50	70	21
A0A0G2JMD5_1_153_68-82	NA	A0A0G2JMD5	3.80.10.10	96	110	15
A0A0G2JMD5_154_421_109-125	NA	A0A0G2JMD5	3.80.10.10	263	279	17
A0A0G2JMD5_154_421_127-138	10	A0A0G2JMD5	3.80.10.10	281	292	12
A0A0G2JMD5_154_421_140-150	14	A0A0G2JMD5	3.80.10.10	294	304	11
A0A0G2JMD5_154_421_152-177	NA	A0A0G2JMD5	3.80.10.10	306	331	26
A0A0G2JMD5_154_421_53-74	NA	A0A0G2JMD5	3.80.10.10	207	228	22
A0A0G2JMD5_154_421_76-91	NA	A0A0G2JMD5	3.80.10.10	230	245	16
A0A0G2JMH6_25_106_25-46	NA	A0A0G2JMH6	3.10.320.10	51	72	22
A0A0G2JMH6_25_106_49-75	NA	A0A0G2JMH6	3.10.320.10	75	101	27
A0A0G2JMH6_25_106_6-23	82	A0A0G2JMH6	3.10.320.10	32	49	18
A0A0G2JMM0_119_217_0-16	NA	A0A0G2JMM0	2.60.40.10	119	135	16
A0A0G2JMM0_119_217_18-41	NA	A0A0G2JMM0	2.60.40.10	137	160	24
A0A0G2JMM0_119_217_43-53	14	A0A0G2JMM0	2.60.40.10	162	172	11
A0A0G2JMM0_119_217_55-66	11	A0A0G2JMM0	2.60.40.10	174	185	12
A0A0G2JMM0_119_217_68-82	27	A0A0G2JMM0	2.60.40.10	187	201	15
A0A0G2JMM0_119_217_84-94	14	A0A0G2JMM0	2.60.40.10	203	213	11
A0A0G2JMS6_107_204_0-9	8	A0A0G2JMS6	2.60.40.1930	110	119	10
A0A0G2JMS6_107_204_11-26	40	A0A0G2JMS6	2.60.40.1930	121	136	16
A0A0G2JMS6_107_204_28-40	5	A0A0G2JMS6	2.60.40.1930	138	150	13
A0A0G2JMS6_107_204_42-51	8	A0A0G2JMS6	2.60.40.1930	152	161	10
A0A0G2JMS6_107_204_53-67	27	A0A0G2JMS6	2.60.40.1930	163	177	15
A0A0G2JMS6_107_204_69-80	11	A0A0G2JMS6	2.60.40.1930	179	190	12
A0A0G2JMS6_1313_1430_0-10	14	A0A0G2JMS6	2.60.40.690	1315	1325	11
A0A0G2JMS6_1313_1430_12-26	27	A0A0G2JMS6	2.60.40.690	1327	1341	15
A0A0G2JMS6_1313_1430_28-44	NA	A0A0G2JMS6	2.60.40.690	1343	1359	17
A0A0G2JMS6_1313_1430_46-76	NA	A0A0G2JMS6	2.60.40.690	1361	1391	31
A0A0G2JMS6_1313_1430_78-93	40	A0A0G2JMS6	2.60.40.690	1393	1408	16
A0A0G2JMS6_205_325_0-11	11	A0A0G2JMS6	2.60.40.1940	208	219	12
A0A0G2JMS6_205_325_103-113	14	A0A0G2JMS6	2.60.40.1940	311	321	11
A0A0G2JMS6_205_325_13-28	40	A0A0G2JMS6	2.60.40.1940	221	236	16
A0A0G2JMS6_205_325_30-47	NA	A0A0G2JMS6	2.60.40.1940	238	255	18
A0A0G2JMS6_205_325_49-81	NA	A0A0G2JMS6	2.60.40.1940	257	289	33
A0A0G2JMS6_205_325_83-101	NA	A0A0G2JMS6	2.60.40.1940	291	309	19
A0A0G2JMS6_436_542_0-10	14	A0A0G2JMS6	2.60.40.1930	436	446	11
A0A0G2JMS6_436_542_12-31	NA	A0A0G2JMS6	2.60.40.1930	448	467	20
A0A0G2JMS6_436_542_33-46	7	A0A0G2JMS6	2.60.40.1930	469	482	14
A0A0G2JMS6_436_542_48-61	7	A0A0G2JMS6	2.60.40.1930	484	497	14
A0A0G2JMS6_436_542_63-78	40	A0A0G2JMS6	2.60.40.1930	499	514	16
A0A0G2JMS6_436_542_80-91	11	A0A0G2JMS6	2.60.40.1930	516	527	12
A0A0G2JP20_1_153_0-30	NA	A0A0G2JP20	1.25.40.90	19	49	30
A0A0G2JP20_1_153_113-121	39	A0A0G2JP20	1.25.40.90	132	140	9
A0A0G2JP20_1_153_32-55	NA	A0A0G2JP20	1.25.40.90	51	74	24
A0A0G2JP20_1_153_57-73	6	A0A0G2JP20	1.25.40.90	76	92	17
A0A0G2JP20_1_153_75-111	NA	A0A0G2JP20	1.25.40.90	94	130	37
A0A0J9YX57_165_276_21-35	1	A0A0J9YX57	1.10.10.1200	214	228	15
A0A0J9YX57_165_276_37-54	19	A0A0J9YX57	1.10.10.1200	230	247	18
A0A0J9YX57_165_276_4-19	3	A0A0J9YX57	1.10.10.1200	197	212	16
A0A0J9YX57_165_276_56-70	NA	A0A0J9YX57	1.10.10.1200	249	263	15
A0A0J9YX57_280_401_0-15	13	A0A0J9YX57	1.10.10.1210	284	299	16
A0A0J9YX57_280_401_100-113	NA	A0A0J9YX57	1.10.10.1210	384	397	14
A0A0J9YX57_280_401_17-38	NA	A0A0J9YX57	1.10.10.1210	301	322	22
A0A0J9YX57_280_401_40-65	26	A0A0J9YX57	1.10.10.1210	324	349	26
A0A0J9YX57_280_401_67-81	27	A0A0J9YX57	1.10.10.1210	351	365	15
A0A0J9YX57_280_401_83-98	13	A0A0J9YX57	1.10.10.1210	367	382	16
A0A0U1RQE8_159_282_0-25	NA	A0A0U1RQE8	3.40.630.30	167	192	25
A0A0U1RQE8_159_282_27-46	NA	A0A0U1RQE8	3.40.630.30	194	213	20
A0A0U1RQE8_159_282_48-71	NA	A0A0U1RQE8	3.40.630.30	215	238	24
A0A0U1RQE8_159_282_73-98	NA	A0A0U1RQE8	3.40.630.30	240	265	24
A0A140T8X8_109_165_0-30	NA	A0A140T8X8	2.160.10.10	109	139	30
A0A140T8X8_109_165_32-52	NA	A0A140T8X8	2.160.10.10	141	161	21
A0A1B0GUL7_38_150_0-30	NA	A0A1B0GUL7	3.30.200.20	47	77	30
A0A1B0GUL7_38_150_32-59	NA	A0A1B0GUL7	3.30.200.20	79	106	28
A0A1B0GUL7_38_150_61-78	19	A0A1B0GUL7	3.30.200.20	108	125	18
A0A1B0GUL7_38_150_80-91	11	A0A1B0GUL7	3.30.200.20	127	138	12
A0A1B0GUV8_29_179_0-27	NA	A0A1B0GUV8	2.40.128.20	29	56	27
A0A1B0GUV8_29_179_106-119	7	A0A1B0GUV8	2.40.128.20	135	148	14
A0A1B0GUV8_29_179_121-132	10	A0A1B0GUV8	2.40.128.20	150	161	12
A0A1B0GUV8_29_179_29-42	7	A0A1B0GUV8	2.40.128.20	58	71	14
A0A1B0GUV8_29_179_44-57	7	A0A1B0GUV8	2.40.128.20	73	86	14
A0A1B0GUV8_29_179_59-79	NA	A0A1B0GUV8	2.40.128.20	88	108	21
A0A1B0GUV8_29_179_81-104	NA	A0A1B0GUV8	2.40.128.20	110	133	24
A0A1W2PN81_22_230_0-25	NA	A0A1W2PN81	2.70.170.10	23	48	25
A0A1W2PN81_22_230_102-133	NA	A0A1W2PN81	2.70.170.10	125	156	32
A0A1W2PN81_22_230_135-162	NA	A0A1W2PN81	2.70.170.10	158	185	28
A0A1W2PN81_22_230_164-188	NA	A0A1W2PN81	2.70.170.10	187	211	25
A0A1W2PN81_22_230_190-203	7	A0A1W2PN81	2.70.170.10	213	226	14
A0A1W2PN81_22_230_27-44	NA	A0A1W2PN81	2.70.170.10	50	67	18
A0A1W2PN81_22_230_46-71	NA	A0A1W2PN81	2.70.170.10	69	94	26
A0A1W2PN81_22_230_73-100	NA	A0A1W2PN81	2.70.170.10	96	123	28
A0A1W2PN81_231_346_31-45	1	A0A1W2PN81	1.20.58.390	262	276	15
A0A1W2PN81_231_346_64-87	16	A0A1W2PN81	1.20.58.390	295	318	24
A0A1W2PN81_231_346_9-23	1	A0A1W2PN81	1.20.58.390	240	254	15
A0A1W2PP81_101_189_0-29	NA	A0A1W2PP81	1.10.20.10	101	130	29
A0A1W2PP81_101_189_31-53	20	A0A1W2PP81	1.10.20.10	132	154	23
A0A1W2PP81_101_189_55-80	NA	A0A1W2PP81	1.10.20.10	156	181	26
A0A1W2PPD8_15_348_0-20	NA	A0A1W2PPD8	2.60.120.650	15	35	20
A0A1W2PPD8_15_348_113-129	NA	A0A1W2PPD8	2.60.120.650	128	144	17
A0A1W2PPD8_15_348_131-149	NA	A0A1W2PPD8	2.60.120.650	146	164	19
A0A1W2PPD8_15_348_151-188	NA	A0A1W2PPD8	2.60.120.650	166	203	38
A0A1W2PPD8_15_348_190-216	NA	A0A1W2PPD8	2.60.120.650	205	231	27
A0A1W2PPD8_15_348_218-239	NA	A0A1W2PPD8	2.60.120.650	233	254	22
A0A1W2PPD8_15_348_22-46	NA	A0A1W2PPD8	2.60.120.650	37	61	25
A0A1W2PPD8_15_348_241-267	NA	A0A1W2PPD8	2.60.120.650	256	282	27
A0A1W2PPD8_15_348_269-294	NA	A0A1W2PPD8	2.60.120.650	284	309	26
A0A1W2PPD8_15_348_296-318	NA	A0A1W2PPD8	2.60.120.650	311	333	23
A0A1W2PPD8_15_348_48-62	NA	A0A1W2PPD8	2.60.120.650	63	77	15
A0A1W2PPD8_15_348_64-87	NA	A0A1W2PPD8	2.60.120.650	79	102	24
A0A1W2PPD8_15_348_89-111	NA	A0A1W2PPD8	2.60.120.650	104	126	23
A0A1W2PPE2_101_189_0-29	NA	A0A1W2PPE2	1.10.20.10	101	130	29
A0A1W2PPE2_101_189_31-53	20	A0A1W2PPE2	1.10.20.10	132	154	23
A0A1W2PPE2_101_189_55-80	NA	A0A1W2PPE2	1.10.20.10	156	181	26
A0A1W2PPF3_105_156_0-14	4	A0A1W2PPF3	1.10.10.60	110	124	14
A0A1W2PPF3_105_156_16-28	2	A0A1W2PPF3	1.10.10.60	126	138	13
A0A1W2PPF3_105_156_30-42	2	A0A1W2PPF3	1.10.10.60	140	152	13
A0A1W2PPF3_16_74_0-19	3	A0A1W2PPF3	1.10.10.60	19	38	19
A0A1W2PPF3_16_74_21-32	10	A0A1W2PPF3	1.10.10.60	40	51	12
A0A1W2PPF3_16_74_34-50	6	A0A1W2PPF3	1.10.10.60	53	69	17
A0A1W2PPH5_101_189_0-29	NA	A0A1W2PPH5	1.10.20.10	101	130	29
A0A1W2PPH5_101_189_31-53	20	A0A1W2PPH5	1.10.20.10	132	154	23
A0A1W2PPH5_101_189_55-80	NA	A0A1W2PPH5	1.10.20.10	156	181	26
A0A1W2PPW3_100_188_0-30	NA	A0A1W2PPW3	1.10.20.10	100	130	30
A0A1W2PPW3_100_188_32-54	20	A0A1W2PPW3	1.10.20.10	132	154	23
A0A1W2PPW3_100_188_56-81	NA	A0A1W2PPW3	1.10.20.10	156	181	26
A0A1W2PQ09_101_189_0-29	NA	A0A1W2PQ09	1.10.20.10	101	130	29
A0A1W2PQ09_101_189_31-52	9	A0A1W2PQ09	1.10.20.10	132	153	22
A0A1W2PQ09_101_189_54-80	NA	A0A1W2PQ09	1.10.20.10	155	181	27
A0A1W2PQ27_75_194_0-52	NA	A0A1W2PQ27	3.40.50.2300	75	127	52
A0A1W2PQ27_75_194_54-71	NA	A0A1W2PQ27	3.40.50.2300	129	146	18
A0A1W2PQ27_75_194_73-91	3	A0A1W2PQ27	3.40.50.2300	148	166	19
A0A1W2PQ27_75_194_93-105	2	A0A1W2PQ27	3.40.50.2300	168	180	13
A0A1W2PQ64_75_194_0-52	NA	A0A1W2PQ64	3.40.50.2300	75	127	52
A0A1W2PQ64_75_194_54-71	NA	A0A1W2PQ64	3.40.50.2300	129	146	18
A0A1W2PQ64_75_194_73-91	3	A0A1W2PQ64	3.40.50.2300	148	166	19
A0A1W2PQ64_75_194_93-105	2	A0A1W2PQ64	3.40.50.2300	168	180	13
A0A1W2PQ73_28_137_16-24	NA	A0A1W2PQ73	1.10.10.10	57	65	9
A0A1W2PQ73_28_137_26-45	NA	A0A1W2PQ73	1.10.10.10	67	86	20
A0A1W2PQ73_28_137_4-14	4	A0A1W2PQ73	1.10.10.10	45	55	11
A0A1W2PQ73_28_137_47-63	6	A0A1W2PQ73	1.10.10.10	88	104	17
A0A1W2PQC6_75_194_0-52	NA	A0A1W2PQC6	3.40.50.2300	75	127	52
A0A1W2PQC6_75_194_54-71	NA	A0A1W2PQC6	3.40.50.2300	129	146	18
A0A1W2PQC6_75_194_73-91	3	A0A1W2PQC6	3.40.50.2300	148	166	19
A0A1W2PQC6_75_194_93-105	2	A0A1W2PQC6	3.40.50.2300	168	180	13
A0A1W2PQD8_75_194_0-52	NA	A0A1W2PQD8	3.40.50.2300	75	127	52
A0A1W2PQD8_75_194_54-71	NA	A0A1W2PQD8	3.40.50.2300	129	146	18
A0A1W2PQD8_75_194_73-91	3	A0A1W2PQD8	3.40.50.2300	148	166	19
A0A1W2PQD8_75_194_93-105	2	A0A1W2PQD8	3.40.50.2300	168	180	13
A0A1W2PQJ5_75_194_0-52	NA	A0A1W2PQJ5	3.40.50.2300	75	127	52
A0A1W2PQJ5_75_194_54-71	NA	A0A1W2PQJ5	3.40.50.2300	129	146	18
A0A1W2PQJ5_75_194_73-91	3	A0A1W2PQJ5	3.40.50.2300	148	166	19
A0A1W2PQJ5_75_194_93-105	2	A0A1W2PQJ5	3.40.50.2300	168	180	13
A0A1W2PR19_82_240_0-45	NA	A0A1W2PR19	1.20.1050.10	82	127	45
A0A1W2PR19_82_240_108-123	13	A0A1W2PR19	1.20.1050.10	190	205	16
A0A1W2PR19_82_240_125-142	NA	A0A1W2PR19	1.20.1050.10	207	224	18
A0A1W2PR19_82_240_47-79	NA	A0A1W2PR19	1.20.1050.10	129	161	33
A0A1W2PR19_82_240_81-106	NA	A0A1W2PR19	1.20.1050.10	163	188	26
A0A1W2PR64_101_189_0-29	NA	A0A1W2PR64	1.10.20.10	101	130	29
A0A1W2PR64_101_189_31-53	20	A0A1W2PR64	1.10.20.10	132	154	23
A0A1W2PR64_101_189_55-80	NA	A0A1W2PR64	1.10.20.10	156	181	26
A0A1W2PR75_75_194_0-53	NA	A0A1W2PR75	3.40.50.2300	75	128	53
A0A1W2PR75_75_194_55-71	160	A0A1W2PR75	3.40.50.2300	130	146	17
A0A1W2PR75_75_194_73-91	3	A0A1W2PR75	3.40.50.2300	148	166	19
A0A1W2PR75_75_194_93-105	2	A0A1W2PR75	3.40.50.2300	168	180	13
A0A1W2PRG0_1_81_0-19	NA	A0A1W2PRG0	3.40.30.10	2	21	20
A0A1W2PRG0_1_81_21-36	NA	A0A1W2PRG0	3.40.30.10	23	38	16
A0A1W2PRG0_1_81_38-60	NA	A0A1W2PRG0	3.40.30.10	40	62	23
A0A1W2PRG0_1_81_62-75	4	A0A1W2PRG0	3.40.30.10	64	77	14
A0A1W2PRG0_82_241_0-45	NA	A0A1W2PRG0	1.20.1050.10	82	127	45
A0A1W2PRG0_82_241_108-123	13	A0A1W2PRG0	1.20.1050.10	190	205	16
A0A1W2PRG0_82_241_125-143	NA	A0A1W2PRG0	1.20.1050.10	207	225	19
A0A1W2PRG0_82_241_47-79	NA	A0A1W2PRG0	1.20.1050.10	129	161	33
A0A1W2PRG0_82_241_81-106	NA	A0A1W2PRG0	1.20.1050.10	163	188	26
A0A1W2PRN6_101_189_0-30	NA	A0A1W2PRN6	1.10.20.10	101	131	30
A0A1W2PRN6_101_189_32-54	20	A0A1W2PRN6	1.10.20.10	133	155	23
A0A1W2PRN6_101_189_56-81	NA	A0A1W2PRN6	1.10.20.10	157	182	26
A0A1W2PRV1_101_189_0-29	NA	A0A1W2PRV1	1.10.20.10	101	130	29
A0A1W2PRV1_101_189_31-53	20	A0A1W2PRV1	1.10.20.10	132	154	23
A0A1W2PRV1_101_189_55-80	NA	A0A1W2PRV1	1.10.20.10	156	181	26
A0A2R8Y422_1_80_0-8	39	A0A2R8Y422	3.10.20.90	1	9	9
A0A2R8Y422_1_80_10-35	NA	A0A2R8Y422	3.10.20.90	11	36	26
A0A2R8Y422_1_80_37-59	NA	A0A2R8Y422	3.10.20.90	38	60	23
A0A2R8Y4Y8_8_104_0-21	NA	A0A2R8Y4Y8	2.60.40.3210	8	29	21
A0A2R8Y4Y8_8_104_23-41	NA	A0A2R8Y4Y8	2.60.40.3210	31	49	19
A0A2R8Y4Y8_8_104_43-63	NA	A0A2R8Y4Y8	2.60.40.3210	51	71	21
A0A2R8Y4Y8_8_104_65-78	7	A0A2R8Y4Y8	2.60.40.3210	73	86	14
A0A2R8Y7D0_14_97_0-18	109	A0A2R8Y7D0	3.10.20.90	14	32	19
A0A2R8Y7D0_14_97_20-34	1	A0A2R8Y7D0	3.10.20.90	34	48	15
A0A2R8Y7D0_14_97_36-58	NA	A0A2R8Y7D0	3.10.20.90	50	72	23
A0A2R8Y7D0_14_97_60-74	NA	A0A2R8Y7D0	3.10.20.90	74	88	15
A0A2R8YFL7_22_119_0-19	NA	A0A2R8YFL7	2.60.40.3210	22	41	19
A0A2R8YFL7_22_119_21-41	NA	A0A2R8YFL7	2.60.40.3210	43	63	21
A0A2R8YFL7_22_119_43-62	NA	A0A2R8YFL7	2.60.40.3210	65	84	20
A0A2R8YFL7_22_119_64-78	27	A0A2R8YFL7	2.60.40.3210	86	100	15
A0A2R8YFL7_22_119_80-90	14	A0A2R8YFL7	2.60.40.3210	102	112	11
A0A2R8YFR7_1154_1377_0-9	NA	A0A2R8YFR7	1.20.900.10	1154	1163	10
A0A2R8YFR7_1154_1377_106-132	24	A0A2R8YFR7	1.20.900.10	1260	1286	27
A0A2R8YFR7_1154_1377_11-51	NA	A0A2R8YFR7	1.20.900.10	1165	1205	41
A0A2R8YFR7_1154_1377_134-145	10	A0A2R8YFR7	1.20.900.10	1288	1299	12
A0A2R8YFR7_1154_1377_147-177	NA	A0A2R8YFR7	1.20.900.10	1301	1331	31
A0A2R8YFR7_1154_1377_179-219	52	A0A2R8YFR7	1.20.900.10	1333	1373	41
A0A2R8YFR7_1154_1377_53-87	NA	A0A2R8YFR7	1.20.900.10	1207	1241	35
A0A2R8YFR7_1154_1377_89-104	NA	A0A2R8YFR7	1.20.900.10	1243	1258	16
A0A3B3IT52_34_123_0-22	9	A0A3B3IT52	1.10.10.60	35	57	22
A0A3B3IT52_34_123_24-42	3	A0A3B3IT52	1.10.10.60	59	77	19
A0A3B3IT52_34_123_44-72	0	A0A3B3IT52	1.10.10.60	79	107	29
A0A494C071_1759_1826_0-20	NA	A0A494C071	2.30.30.140	1759	1779	20
A0A494C071_1759_1826_22-34	5	A0A494C071	2.30.30.140	1781	1793	13
A0A494C071_1759_1826_36-63	NA	A0A494C071	2.30.30.140	1795	1822	28
A0A494C0Z2_107_219_0-43	NA	A0A494C0Z2	1.25.40.180	107	150	43
A0A494C0Z2_107_219_45-66	9	A0A494C0Z2	1.25.40.180	152	173	22
A0A494C0Z2_107_219_68-99	NA	A0A494C0Z2	1.25.40.180	175	206	32
A0A494C191_107_219_0-43	NA	A0A494C191	1.25.40.180	107	150	43
A0A494C191_107_219_45-66	9	A0A494C191	1.25.40.180	152	173	22
A0A494C191_107_219_68-99	NA	A0A494C191	1.25.40.180	175	206	32
A0A494C1R9_162_298_0-37	168	A0A494C1R9	3.30.1120.90	162	199	37
A0A494C1R9_162_298_110-129	17	A0A494C1R9	3.30.1120.90	272	291	20
A0A494C1R9_162_298_39-68	169	A0A494C1R9	3.30.1120.90	201	230	30
A0A494C1R9_162_298_70-84	27	A0A494C1R9	3.30.1120.90	232	246	15
A0A494C1R9_162_298_86-108	NA	A0A494C1R9	3.30.1120.90	248	270	23
A0A499FJF3_1_250_0-11	10	A0A499FJF3	1.10.555.10	5	16	12
A0A499FJF3_1_250_105-143	NA	A0A499FJF3	1.10.555.10	110	148	39
A0A499FJF3_1_250_13-24	11	A0A499FJF3	1.10.555.10	18	29	12
A0A499FJF3_1_250_145-180	66	A0A499FJF3	1.10.555.10	150	185	36
A0A499FJF3_1_250_26-52	NA	A0A499FJF3	1.10.555.10	31	57	27
A0A499FJF3_1_250_54-74	NA	A0A499FJF3	1.10.555.10	59	79	21
A0A499FJF3_1_250_76-88	63	A0A499FJF3	1.10.555.10	81	93	13
A0A499FJF3_1_250_90-103	NA	A0A499FJF3	1.10.555.10	95	108	14
A0A5S8K742_255_343_34-50	6	A0A5S8K742	1.20.58.390	289	305	17
A0A5S8K742_255_343_8-19	10	A0A5S8K742	1.20.58.390	263	274	12
A0A5S8K742_42_254_0-45	NA	A0A5S8K742	2.70.170.10	42	87	45
A0A5S8K742_42_254_103-135	153	A0A5S8K742	2.70.170.10	145	177	33
A0A5S8K742_42_254_137-164	NA	A0A5S8K742	2.70.170.10	179	206	28
A0A5S8K742_42_254_166-195	NA	A0A5S8K742	2.70.170.10	208	237	30
A0A5S8K742_42_254_197-208	11	A0A5S8K742	2.70.170.10	239	250	12
A0A5S8K742_42_254_47-69	NA	A0A5S8K742	2.70.170.10	89	111	23
A0A5S8K742_42_254_71-101	NA	A0A5S8K742	2.70.170.10	113	143	31
A0A7I2V3D3_1_121_0-15	178	A0A7I2V3D3	3.30.420.40	1	16	16
A0A7I2V3D3_1_121_17-37	NA	A0A7I2V3D3	3.30.420.40	18	38	21
A0A7I2V3D3_1_121_39-82	NA	A0A7I2V3D3	3.30.420.40	40	83	44
A0A7I2V3D3_1_121_84-94	14	A0A7I2V3D3	3.30.420.40	85	95	11
A0A7I2V3D3_1_121_96-116	176	A0A7I2V3D3	3.30.420.40	97	117	21
A0A7I2V3D3_123_324_0-7	38	A0A7I2V3D3	3.30.420.40	123	130	8
A0A7I2V3D3_123_324_106-128	NA	A0A7I2V3D3	3.30.420.40	229	251	23
A0A7I2V3D3_123_324_130-149	NA	A0A7I2V3D3	3.30.420.40	253	272	20
A0A7I2V3D3_123_324_151-186	NA	A0A7I2V3D3	3.30.420.40	274	309	36
A0A7I2V3D3_123_324_32-62	NA	A0A7I2V3D3	3.30.420.40	155	185	31
A0A7I2V3D3_123_324_64-90	NA	A0A7I2V3D3	3.30.420.40	187	213	27
A0A7I2V3D3_123_324_92-104	5	A0A7I2V3D3	3.30.420.40	215	227	13
A0A7I2V3D3_123_324_9-30	NA	A0A7I2V3D3	3.30.420.40	132	153	22
A0A7I2V3R4_50_158_0-9	NA	A0A7I2V3R4	3.30.40.10	55	64	10
A0A7I2V3R4_50_158_11-48	NA	A0A7I2V3R4	3.30.40.10	66	103	38
A0A7I2V3R4_50_158_50-87	NA	A0A7I2V3R4	3.30.40.10	105	142	38
A0AV02_39_416_0-30	NA	A0AV02	1.20.1740.10	39	69	30
A0AV02_39_416_114-133	17	A0AV02	1.20.1740.10	153	172	20
A0AV02_39_416_135-167	32	A0AV02	1.20.1740.10	174	206	33
A0AV02_39_416_169-178	NA	A0AV02	1.20.1740.10	208	217	10
A0AV02_39_416_180-220	NA	A0AV02	1.20.1740.10	219	259	41
A0AV02_39_416_222-254	32	A0AV02	1.20.1740.10	261	293	33
A0AV02_39_416_256-267	NA	A0AV02	1.20.1740.10	295	306	12
A0AV02_39_416_269-305	49	A0AV02	1.20.1740.10	308	344	37
A0AV02_39_416_307-336	NA	A0AV02	1.20.1740.10	346	375	30
A0AV02_39_416_32-57	23	A0AV02	1.20.1740.10	71	96	26
A0AV02_39_416_338-365	22	A0AV02	1.20.1740.10	377	404	28
A0AV02_39_416_59-75	NA	A0AV02	1.20.1740.10	98	114	17
A0AV02_39_416_77-112	48	A0AV02	1.20.1740.10	116	151	36
A0AV96_150_232_0-11	NA	A0AV96	3.30.70.330	150	161	11
A0AV96_150_232_13-37	NA	A0AV96	3.30.70.330	163	187	25
A0AV96_150_232_39-54	NA	A0AV96	3.30.70.330	189	204	16
A0AV96_150_232_56-69	4	A0AV96	3.30.70.330	206	219	14
A0AV96_150_232_71-78	15	A0AV96	3.30.70.330	221	228	8
A0AVI2_1068_1207_0-24	NA	A0AVI2	2.60.40.150	1068	1092	24
A0AVI2_1068_1207_111-126	40	A0AVI2	2.60.40.150	1179	1194	16
A0AVI2_1068_1207_26-49	NA	A0AVI2	2.60.40.150	1094	1117	24
A0AVI2_1068_1207_51-68	NA	A0AVI2	2.60.40.150	1119	1136	18
A0AVI2_1068_1207_70-89	NA	A0AVI2	2.60.40.150	1138	1157	20
A0AVI2_1068_1207_91-109	NA	A0AVI2	2.60.40.150	1159	1177	19
A0AVI2_1710_1854_0-30	NA	A0AVI2	2.60.40.150	1710	1740	30
A0AVI2_1710_1854_117-137	NA	A0AVI2	2.60.40.150	1827	1847	21
A0AVI2_1710_1854_32-60	NA	A0AVI2	2.60.40.150	1742	1770	29
A0AVI2_1710_1854_62-79	NA	A0AVI2	2.60.40.150	1772	1789	18
A0AVI2_1710_1854_81-94	7	A0AVI2	2.60.40.150	1791	1804	14
A0AVI2_1710_1854_96-115	NA	A0AVI2	2.60.40.150	1806	1825	20
A0FGR8_191_370_0-37	NA	A0FGR8	3.15.10.10	193	230	37
A0FGR8_191_370_118-148	NA	A0FGR8	3.15.10.10	311	341	31
A0FGR8_191_370_150-173	NA	A0FGR8	3.15.10.10	343	366	24
A0FGR8_191_370_39-65	NA	A0FGR8	3.15.10.10	232	258	27
A0FGR8_191_370_67-91	NA	A0FGR8	3.15.10.10	260	284	25
A0FGR8_191_370_93-116	NA	A0FGR8	3.15.10.10	286	309	24
A0FGR9_114_291_0-37	NA	A0FGR9	3.15.10.10	116	153	37
A0FGR9_114_291_116-146	NA	A0FGR9	3.15.10.10	232	262	31
A0FGR9_114_291_148-171	NA	A0FGR9	3.15.10.10	264	287	24
A0FGR9_114_291_39-65	NA	A0FGR9	3.15.10.10	155	181	27
A0FGR9_114_291_67-90	NA	A0FGR9	3.15.10.10	183	206	24
A0FGR9_114_291_92-114	NA	A0FGR9	3.15.10.10	208	230	23
A0PG75_44_266_0-24	NA	A0PG75	2.160.20.70	54	78	24
A0PG75_44_266_118-128	14	A0PG75	2.160.20.70	172	182	11
A0PG75_44_266_130-141	11	A0PG75	2.160.20.70	184	195	12
A0PG75_44_266_143-156	7	A0PG75	2.160.20.70	197	210	14
A0PG75_44_266_158-172	NA	A0PG75	2.160.20.70	212	226	15
A0PG75_44_266_174-188	NA	A0PG75	2.160.20.70	228	242	15
A0PG75_44_266_190-205	13	A0PG75	2.160.20.70	244	259	16
A0PG75_44_266_26-40	27	A0PG75	2.160.20.70	80	94	15
A0PG75_44_266_42-55	7	A0PG75	2.160.20.70	96	109	14
A0PG75_44_266_57-72	131	A0PG75	2.160.20.70	111	126	16
A0PG75_44_266_74-90	NA	A0PG75	2.160.20.70	128	144	17
A0PG75_44_266_92-116	NA	A0PG75	2.160.20.70	146	170	25
A0PJE2_34_316_0-27	NA	A0PJE2	3.40.50.720	34	61	27
A0PJE2_34_316_103-128	NA	A0PJE2	3.40.50.720	137	162	26
A0PJE2_34_316_130-158	NA	A0PJE2	3.40.50.720	164	192	29
A0PJE2_34_316_160-184	21	A0PJE2	3.40.50.720	194	218	25
A0PJE2_34_316_186-211	NA	A0PJE2	3.40.50.720	220	245	26
A0PJE2_34_316_213-236	NA	A0PJE2	3.40.50.720	247	270	24
A0PJE2_34_316_238-258	NA	A0PJE2	3.40.50.720	272	292	21
A0PJE2_34_316_29-53	NA	A0PJE2	3.40.50.720	63	87	25
A0PJE2_34_316_55-80	NA	A0PJE2	3.40.50.720	89	114	26
A0PJE2_34_316_82-101	NA	A0PJE2	3.40.50.720	116	135	20
A0PJK1_39_594_0-55	NA	A0PJK1	1.20.1730.10	39	94	55
A0PJK1_39_594_130-145	13	A0PJK1	1.20.1730.10	169	184	16
A0PJK1_39_594_147-197	NA	A0PJK1	1.20.1730.10	186	236	51
A0PJK1_39_594_199-217	NA	A0PJK1	1.20.1730.10	238	256	19
A0PJK1_39_594_219-253	NA	A0PJK1	1.20.1730.10	258	292	35
A0PJK1_39_594_255-269	1	A0PJK1	1.20.1730.10	294	308	15
A0PJK1_39_594_271-297	NA	A0PJK1	1.20.1730.10	310	336	27
A0PJK1_39_594_299-322	NA	A0PJK1	1.20.1730.10	338	361	24
A0PJK1_39_594_324-363	72	A0PJK1	1.20.1730.10	363	402	40
A0PJK1_39_594_365-393	0	A0PJK1	1.20.1730.10	404	432	29
A0PJK1_39_594_395-427	NA	A0PJK1	1.20.1730.10	434	466	33
A0PJK1_39_594_429-460	NA	A0PJK1	1.20.1730.10	468	499	32
A0PJK1_39_594_462-497	NA	A0PJK1	1.20.1730.10	501	536	36
A0PJK1_39_594_499-525	NA	A0PJK1	1.20.1730.10	538	564	27
A0PJK1_39_594_57-74	19	A0PJK1	1.20.1730.10	96	113	18
A0PJK1_39_594_76-89	NA	A0PJK1	1.20.1730.10	115	128	14
A0PJK1_39_594_91-128	NA	A0PJK1	1.20.1730.10	130	167	38
A0PK11_7_206_0-41	NA	A0PK11	1.20.140.150	7	48	41
A0PK11_7_206_121-167	NA	A0PK11	1.20.140.150	128	174	47
A0PK11_7_206_169-195	NA	A0PK11	1.20.140.150	176	202	27
A0PK11_7_206_43-68	NA	A0PK11	1.20.140.150	50	75	26
A0PK11_7_206_70-119	NA	A0PK11	1.20.140.150	77	126	50
A1A4S6_389_583_0-21	25	A1A4S6	1.10.555.10	389	410	21
A1A4S6_389_583_137-159	NA	A1A4S6	1.10.555.10	526	548	23
A1A4S6_389_583_161-186	23	A1A4S6	1.10.555.10	550	575	26
A1A4S6_389_583_23-35	63	A1A4S6	1.10.555.10	412	424	13
A1A4S6_389_583_37-48	10	A1A4S6	1.10.555.10	426	437	12
A1A4S6_389_583_50-97	NA	A1A4S6	1.10.555.10	439	486	48
A1A4S6_389_583_99-135	64	A1A4S6	1.10.555.10	488	524	37
A1A4S6_721_785_0-22	NA	A1A4S6	2.30.30.40	731	753	22
A1A4S6_721_785_24-50	NA	A1A4S6	2.30.30.40	755	781	27
A1A5C7_201_630_0-18	NA	A1A5C7	1.20.1250.20	202	220	18
A1A5C7_201_630_110-138	0	A1A5C7	1.20.1250.20	312	340	29
A1A5C7_201_630_140-158	3	A1A5C7	1.20.1250.20	342	360	19
A1A5C7_201_630_160-187	NA	A1A5C7	1.20.1250.20	362	389	28
A1A5C7_201_630_20-52	32	A1A5C7	1.20.1250.20	222	254	33
A1A5C7_201_630_211-255	NA	A1A5C7	1.20.1250.20	413	457	45
A1A5C7_201_630_257-285	NA	A1A5C7	1.20.1250.20	459	487	29
A1A5C7_201_630_287-322	48	A1A5C7	1.20.1250.20	489	524	36
A1A5C7_201_630_324-361	47	A1A5C7	1.20.1250.20	526	563	38
A1A5C7_201_630_363-393	43	A1A5C7	1.20.1250.20	565	595	31
A1A5C7_201_630_395-423	NA	A1A5C7	1.20.1250.20	597	625	29
A1A5C7_201_630_54-75	9	A1A5C7	1.20.1250.20	256	277	22
A1A5C7_201_630_77-108	44	A1A5C7	1.20.1250.20	279	310	32
A1KZ92_705_1299_0-33	NA	A1KZ92	1.10.640.10	705	738	33
A1KZ92_705_1299_124-149	NA	A1KZ92	1.10.640.10	829	854	26
A1KZ92_705_1299_151-172	NA	A1KZ92	1.10.640.10	856	877	22
A1KZ92_705_1299_174-200	NA	A1KZ92	1.10.640.10	879	905	27	Asp895	Asp895: interaction, metal ligand
A1KZ92_705_1299_202-221	NA	A1KZ92	1.10.640.10	907	926	20
A1KZ92_705_1299_223-242	NA	A1KZ92	1.10.640.10	928	947	20
A1KZ92_705_1299_244-280	NA	A1KZ92	1.10.640.10	949	985	37	Arg960	Arg960: electrostatic stabiliser, spectator
A1KZ92_705_1299_282-329	NA	A1KZ92	1.10.640.10	987	1034	48
A1KZ92_705_1299_331-368	NA	A1KZ92	1.10.640.10	1036	1073	38
A1KZ92_705_1299_35-54	NA	A1KZ92	1.10.640.10	740	759	20
A1KZ92_705_1299_370-386	NA	A1KZ92	1.10.640.10	1075	1091	17
A1KZ92_705_1299_388-411	NA	A1KZ92	1.10.640.10	1093	1116	24
A1KZ92_705_1299_413-425	NA	A1KZ92	1.10.640.10	1118	1130	13
A1KZ92_705_1299_427-464	NA	A1KZ92	1.10.640.10	1132	1169	38
A1KZ92_705_1299_466-502	NA	A1KZ92	1.10.640.10	1171	1207	37
A1KZ92_705_1299_504-534	NA	A1KZ92	1.10.640.10	1209	1239	31
A1KZ92_705_1299_536-557	NA	A1KZ92	1.10.640.10	1241	1262	22
A1KZ92_705_1299_559-574	NA	A1KZ92	1.10.640.10	1264	1279	16
A1KZ92_705_1299_56-66	NA	A1KZ92	1.10.640.10	761	771	11
A1KZ92_705_1299_68-86	NA	A1KZ92	1.10.640.10	773	791	19
A1KZ92_705_1299_88-122	NA	A1KZ92	1.10.640.10	793	827	35
A1L020_130_206_0-20	NA	A1L020	3.30.1370.10	131	151	20
A1L020_130_206_22-40	NA	A1L020	3.30.1370.10	153	171	19
A1L020_130_206_42-52	14	A1L020	3.30.1370.10	173	183	11
A1L020_130_206_54-71	19	A1L020	3.30.1370.10	185	202	18
A1L020_223_293_0-10	14	A1L020	3.30.1370.10	223	233	11
A1L020_223_293_12-39	NA	A1L020	3.30.1370.10	235	262	28
A1L020_223_293_41-51	14	A1L020	3.30.1370.10	264	274	11
A1L020_223_293_53-65	2	A1L020	3.30.1370.10	276	288	13
A1L0T0_268_443_0-31	NA	A1L0T0	3.40.50.1220	268	299	31
A1L0T0_268_443_117-141	NA	A1L0T0	3.40.50.1220	385	409	25
A1L0T0_268_443_143-171	NA	A1L0T0	3.40.50.1220	411	439	29
A1L0T0_268_443_33-59	NA	A1L0T0	3.40.50.1220	301	327	27
A1L0T0_268_443_61-90	NA	A1L0T0	3.40.50.1220	329	358	30
A1L0T0_268_443_92-115	NA	A1L0T0	3.40.50.1220	360	383	24
A1L0T0_42_224_0-23	NA	A1L0T0	3.40.50.970	42	65	23
A1L0T0_42_224_116-126	NA	A1L0T0	3.40.50.970	158	168	11	Gln161	Gln161: activator, electrostatic destabiliser, electrostatic stabiliser, hydrogen bond acceptor, hydrogen bond donor, interaction, promote heterolysis, spectator
A1L0T0_42_224_128-156	NA	A1L0T0	3.40.50.970	170	198	29
A1L0T0_42_224_158-178	NA	A1L0T0	3.40.50.970	200	220	21
A1L0T0_42_224_25-51	NA	A1L0T0	3.40.50.970	67	93	27	Gly75; His77	Gly75: electrostatic stabiliser, hydrogen bond donor, interaction, spectator; His77: hydrogen bond acceptor, hydrogen bond donor, interaction, proton acceptor, proton donor, reactant
A1L0T0_42_224_53-67	1	A1L0T0	3.40.50.970	95	109	15	Glu98	Glu98: activator, hydrogen bond acceptor, hydrogen bond donor, increase acidity, interaction, promote heterolysis, proton acceptor, proton donor, reactant, spectator
A1L0T0_42_224_69-94	NA	A1L0T0	3.40.50.970	111	136	26
A1L0T0_42_224_96-114	NA	A1L0T0	3.40.50.970	138	156	19
A1L0T0_444_627_0-14	4	A1L0T0	3.40.50.970	444	458	14
A1L0T0_444_627_118-135	NA	A1L0T0	3.40.50.970	562	579	18
A1L0T0_444_627_137-148	11	A1L0T0	3.40.50.970	581	592	12
A1L0T0_444_627_150-164	1	A1L0T0	3.40.50.970	594	608	15
A1L0T0_444_627_16-38	NA	A1L0T0	3.40.50.970	460	482	23
A1L0T0_444_627_166-179	7	A1L0T0	3.40.50.970	610	623	14
A1L0T0_444_627_40-65	NA	A1L0T0	3.40.50.970	484	509	26	Gly494; Leu496	Gly494: electrostatic stabiliser, hydrogen bond acceptor, interaction, spectator; Leu496: interaction, polar/non-polar interaction
A1L0T0_444_627_67-91	NA	A1L0T0	3.40.50.970	511	535	25	Asp521	Asp521: interaction, metal ligand
A1L0T0_444_627_93-116	NA	A1L0T0	3.40.50.970	537	560	24	Asp548; Gly550; Ile554; Glu557	Asp548: interaction, metal ligand; Gly550: interaction, metal ligand; Ile554: electrostatic destabiliser, interaction, polar/non-polar interaction, promote heterolysis, radical stabiliser, spectator; Glu557: radical stabiliser, spectator
A1L157_115_219_0-23	NA	A1L157	1.10.1450.10	115	138	23
A1L157_115_219_25-58	NA	A1L157	1.10.1450.10	140	173	34
A1L157_115_219_60-73	NA	A1L157	1.10.1450.10	175	188	14
A1L157_115_219_75-100	NA	A1L157	1.10.1450.10	190	215	26
A1L167_1_153_0-20	NA	A1L167	3.10.110.10	1	21	20
A1L167_1_153_126-147	NA	A1L167	3.10.110.10	127	148	22
A1L167_1_153_22-43	NA	A1L167	3.10.110.10	23	44	22
A1L167_1_153_45-60	40	A1L167	3.10.110.10	46	61	16
A1L167_1_153_62-78	NA	A1L167	3.10.110.10	63	79	17
A1L167_1_153_80-95	NA	A1L167	3.10.110.10	81	96	16
A1L167_1_153_97-124	NA	A1L167	3.10.110.10	98	125	28
A1L390_80_293_0-33	32	A1L390	1.20.900.10	92	125	33
A1L390_80_293_111-121	35	A1L390	1.20.900.10	203	213	11
A1L390_80_293_123-154	NA	A1L390	1.20.900.10	215	246	32
A1L390_80_293_156-197	34	A1L390	1.20.900.10	248	289	42
A1L390_80_293_35-67	NA	A1L390	1.20.900.10	127	159	33
A1L390_80_293_69-85	6	A1L390	1.20.900.10	161	177	17
A1L390_80_293_87-109	20	A1L390	1.20.900.10	179	201	23
A1L4H1_20_127_0-18	NA	A1L4H1	3.10.250.10	20	38	18
A1L4H1_20_127_20-43	161	A1L4H1	3.10.250.10	40	63	24
A1L4H1_20_127_45-56	162	A1L4H1	3.10.250.10	65	76	12
A1L4H1_20_127_58-70	5	A1L4H1	3.10.250.10	78	90	13
A1L4H1_20_127_72-82	163	A1L4H1	3.10.250.10	92	102	11
A1L4H1_462_570_0-19	NA	A1L4H1	3.10.250.10	466	485	19
A1L4H1_462_570_21-45	NA	A1L4H1	3.10.250.10	487	511	25
A1L4H1_462_570_47-58	NA	A1L4H1	3.10.250.10	513	524	12
A1L4H1_462_570_60-72	5	A1L4H1	3.10.250.10	526	538	13
A1L4H1_462_570_74-86	164	A1L4H1	3.10.250.10	540	552	13
A1L4H1_462_570_88-98	NA	A1L4H1	3.10.250.10	554	564	11
A1L4H1_769_877_0-8	39	A1L4H1	3.10.250.10	770	778	9
A1L4H1_769_877_10-20	14	A1L4H1	3.10.250.10	780	790	11
A1L4H1_769_877_22-46	NA	A1L4H1	3.10.250.10	792	816	25
A1L4H1_769_877_48-58	NA	A1L4H1	3.10.250.10	818	828	11
A1L4H1_769_877_60-72	5	A1L4H1	3.10.250.10	830	842	13
A1L4H1_769_877_74-86	164	A1L4H1	3.10.250.10	844	856	13
A1X283_1_139_0-14	NA	A1X283	3.30.1520.10	5	19	15
A1X283_1_139_108-120	2	A1X283	3.30.1520.10	113	125	13
A1X283_1_139_16-30	27	A1X283	3.30.1520.10	21	35	15
A1X283_1_139_32-61	NA	A1X283	3.30.1520.10	37	66	30
A1X283_1_139_63-79	NA	A1X283	3.30.1520.10	68	84	17
A1X283_1_139_81-106	23	A1X283	3.30.1520.10	86	111	26
A1X283_361_424_0-22	NA	A1X283	2.30.30.40	372	394	22
A1X283_361_424_24-48	NA	A1X283	2.30.30.40	396	420	25
A1X283_847_911_0-16	NA	A1X283	2.30.30.40	853	869	16
A1X283_847_911_18-28	14	A1X283	2.30.30.40	871	881	11
A1X283_847_911_30-41	11	A1X283	2.30.30.40	883	894	12
A1X283_847_911_43-53	NA	A1X283	2.30.30.40	896	906	11
A1XBS5_9_213_0-37	49	A1XBS5	1.20.1270.60	9	46	37
A1XBS5_9_213_72-106	33	A1XBS5	1.20.1270.60	81	115	35
A1Z1Q3_4_243_0-48	NA	A1Z1Q3	3.40.220.10	9	57	48
A1Z1Q3_4_243_110-143	NA	A1Z1Q3	3.40.220.10	119	152	34
A1Z1Q3_4_243_145-163	3	A1Z1Q3	3.40.220.10	154	172	19
A1Z1Q3_4_243_165-182	NA	A1Z1Q3	3.40.220.10	174	191	18
A1Z1Q3_4_243_184-202	3	A1Z1Q3	3.40.220.10	193	211	19
A1Z1Q3_4_243_204-228	NA	A1Z1Q3	3.40.220.10	213	237	25
A1Z1Q3_4_243_50-86	NA	A1Z1Q3	3.40.220.10	59	95	37
A1Z1Q3_4_243_88-108	NA	A1Z1Q3	3.40.220.10	97	117	21
A2A288_88_250_0-17	NA	A2A288	3.40.50.11980	88	105	17
A2A288_88_250_114-143	NA	A2A288	3.40.50.11980	202	231	30
A2A288_88_250_145-158	NA	A2A288	3.40.50.11980	233	246	14
A2A288_88_250_19-53	NA	A2A288	3.40.50.11980	107	141	35
A2A288_88_250_55-89	NA	A2A288	3.40.50.11980	143	177	35
A2A288_88_250_91-112	NA	A2A288	3.40.50.11980	179	200	22
A2A2Y4_111_219_0-28	NA	A2A2Y4	1.20.80.10	111	139	28
A2A2Y4_111_219_30-56	NA	A2A2Y4	1.20.80.10	141	167	27
A2A2Y4_111_219_58-71	NA	A2A2Y4	1.20.80.10	169	182	14
A2A2Y4_111_219_73-90	19	A2A2Y4	1.20.80.10	184	201	18
A2A2Y4_111_219_92-104	2	A2A2Y4	1.20.80.10	203	215	13
A2A2Y4_220_311_0-10	14	A2A2Y4	2.30.29.30	220	230	11
A2A2Y4_220_311_12-29	82	A2A2Y4	2.30.29.30	232	249	18
A2A2Y4_220_311_31-46	NA	A2A2Y4	2.30.29.30	251	266	16
A2A2Y4_220_311_48-58	14	A2A2Y4	2.30.29.30	268	278	11
A2A2Y4_220_311_60-71	11	A2A2Y4	2.30.29.30	280	291	12
A2A2Y4_220_311_73-87	1	A2A2Y4	2.30.29.30	293	307	15
A2A368_192_321_0-24	NA	A2A368	1.10.10.1210	192	216	24
A2A368_192_321_112-125	4	A2A368	1.10.10.1210	304	317	14
A2A368_192_321_26-46	NA	A2A368	1.10.10.1210	218	238	21
A2A368_192_321_48-75	28	A2A368	1.10.10.1210	240	267	28
A2A368_192_321_77-110	NA	A2A368	1.10.10.1210	269	302	34
A2A368_81_191_20-34	1	A2A368	1.10.10.1200	132	146	15
A2A368_81_191_36-75	NA	A2A368	1.10.10.1200	148	187	40
A2A368_81_191_4-18	19	A2A368	1.10.10.1200	116	130	15
A2A3K4_85_248_0-16	NA	A2A3K4	3.90.190.10	85	101	17
A2A3K4_85_248_128-159	NA	A2A3K4	3.90.190.10	213	244	32
A2A3K4_85_248_18-48	NA	A2A3K4	3.90.190.10	103	133	31
A2A3K4_85_248_50-62	NA	A2A3K4	3.90.190.10	135	147	13
A2A3K4_85_248_64-79	NA	A2A3K4	3.90.190.10	149	164	16
A2A3K4_85_248_81-95	1	A2A3K4	3.90.190.10	166	180	15
A2A3K4_85_248_97-126	220	A2A3K4	3.90.190.10	182	211	30
A2A3N6_26_193_0-43	NA	A2A3N6	3.30.800.10	30	73	43
A2A3N6_26_193_118-152	NA	A2A3N6	3.30.800.10	148	182	35
A2A3N6_26_193_45-71	NA	A2A3N6	3.30.800.10	75	101	27
A2A3N6_26_193_73-94	NA	A2A3N6	3.30.800.10	103	124	22
A2A3N6_26_193_96-116	NA	A2A3N6	3.30.800.10	126	146	21	Lys141	Lys141: electrostatic stabiliser, spectator
A2A3N6_488_670_0-13	NA	A2A3N6	3.40.50.410	491	504	14
A2A3N6_488_670_115-125	35	A2A3N6	3.40.50.410	606	616	11
A2A3N6_488_670_127-141	27	A2A3N6	3.40.50.410	618	632	15
A2A3N6_488_670_143-157	1	A2A3N6	3.40.50.410	634	648	15
A2A3N6_488_670_15-37	20	A2A3N6	3.40.50.410	506	528	23
A2A3N6_488_670_159-169	14	A2A3N6	3.40.50.410	650	660	11
A2A3N6_488_670_39-60	NA	A2A3N6	3.40.50.410	530	551	22
A2A3N6_488_670_62-73	10	A2A3N6	3.40.50.410	553	564	12
A2A3N6_488_670_75-95	25	A2A3N6	3.40.50.410	566	586	21
A2A3N6_488_670_97-113	NA	A2A3N6	3.40.50.410	588	604	17
A2CJ06_216_277_0-30	NA	A2CJ06	3.30.60.90	216	246	30
A2CJ06_216_277_32-48	NA	A2CJ06	3.30.60.90	248	264	17
A2NJV5_13_119_0-13	NA	A2NJV5	2.60.40.10	21	34	14
A2NJV5_13_119_15-31	NA	A2NJV5	2.60.40.10	36	52	17
A2NJV5_13_119_33-45	5	A2NJV5	2.60.40.10	54	66	13
A2NJV5_13_119_47-60	NA	A2NJV5	2.60.40.10	68	81	14
A2NJV5_13_119_62-83	NA	A2NJV5	2.60.40.10	83	104	22
A2PYH4_785_926_0-17	NA	A2PYH4	1.10.3380.10	785	802	17
A2PYH4_785_926_117-137	25	A2PYH4	1.10.3380.10	902	922	21
A2PYH4_785_926_19-34	13	A2PYH4	1.10.3380.10	804	819	16
A2PYH4_785_926_36-54	NA	A2PYH4	1.10.3380.10	821	839	19
A2PYH4_785_926_56-87	NA	A2PYH4	1.10.3380.10	841	872	32
A2PYH4_785_926_89-115	24	A2PYH4	1.10.3380.10	874	900	27
A2RTX5_161_221_0-13	NA	A2RTX5	3.10.20.30	161	174	13
A2RTX5_161_221_15-43	NA	A2RTX5	3.10.20.30	176	204	29
A2RTX5_225_381_0-31	NA	A2RTX5	3.30.980.10	225	256	31
A2RTX5_225_381_130-142	5	A2RTX5	3.30.980.10	355	367	13
A2RTX5_225_381_33-51	NA	A2RTX5	3.30.980.10	258	276	19
A2RTX5_225_381_53-93	NA	A2RTX5	3.30.980.10	278	318	41
A2RTX5_225_381_95-128	NA	A2RTX5	3.30.980.10	320	353	34
A2RTX5_383_690_0-23	20	A2RTX5	3.30.930.10	383	406	23
A2RTX5_383_690_122-142	NA	A2RTX5	3.30.930.10	505	525	21	Arg521	Arg521: electrostatic stabiliser, spectator
A2RTX5_383_690_144-166	NA	A2RTX5	3.30.930.10	527	549	23	His543	His543: interaction, metal ligand
A2RTX5_383_690_168-186	3	A2RTX5	3.30.930.10	551	569	19
A2RTX5_383_690_188-206	NA	A2RTX5	3.30.930.10	571	589	19
A2RTX5_383_690_208-222	1	A2RTX5	3.30.930.10	591	605	15
A2RTX5_383_690_224-247	NA	A2RTX5	3.30.930.10	607	630	24
A2RTX5_383_690_249-275	NA	A2RTX5	3.30.930.10	632	658	27
A2RTX5_383_690_25-32	15	A2RTX5	3.30.930.10	408	415	8
A2RTX5_383_690_277-303	NA	A2RTX5	3.30.930.10	660	686	27	His669	His669: interaction, metal ligand
A2RTX5_383_690_34-60	NA	A2RTX5	3.30.930.10	417	443	27
A2RTX5_383_690_62-76	27	A2RTX5	3.30.930.10	445	459	15
A2RTX5_383_690_78-97	NA	A2RTX5	3.30.930.10	461	480	20
A2RTX5_383_690_99-120	NA	A2RTX5	3.30.930.10	482	503	22	Cys492	Cys492: electrostatic stabiliser, interaction, metal ligand, spectator
A2RTX5_691_802_0-16	NA	A2RTX5	3.40.50.800	691	707	16
A2RTX5_691_802_18-42	NA	A2RTX5	3.40.50.800	709	733	25
A2RTX5_691_802_44-53	18	A2RTX5	3.40.50.800	735	744	10
A2RTX5_691_802_55-68	NA	A2RTX5	3.40.50.800	746	759	14
A2RTX5_691_802_70-82	5	A2RTX5	3.40.50.800	761	773	13
A2RTX5_691_802_84-102	3	A2RTX5	3.40.50.800	775	793	19
A2RU49_138_353_0-26	NA	A2RU49	3.90.1200.10	138	164	26
A2RU49_138_353_103-140	NA	A2RU49	3.90.1200.10	241	278	38
A2RU49_138_353_142-159	19	A2RU49	3.90.1200.10	280	297	18
A2RU49_138_353_161-189	0	A2RU49	3.90.1200.10	299	327	29
A2RU49_138_353_191-211	25	A2RU49	3.90.1200.10	329	349	21
A2RU49_138_353_28-51	NA	A2RU49	3.90.1200.10	166	189	24
A2RU49_138_353_53-77	21	A2RU49	3.90.1200.10	191	215	25
A2RU49_138_353_79-101	NA	A2RU49	3.90.1200.10	217	239	23
A2RUB1_747_912_56-75	17	A2RUB1	1.20.1280.170	805	824	20
A2RUB1_747_912_8-25	19	A2RUB1	1.20.1280.170	757	774	18
A2RUB1_747_912_89-106	19	A2RUB1	1.20.1280.170	838	855	18
A2RUC4_1_263_0-13	NA	A2RUC4	2.60.120.650	5	18	14
A2RUC4_1_263_111-122	NA	A2RUC4	2.60.120.650	116	127	12
A2RUC4_1_263_124-133	8	A2RUC4	2.60.120.650	129	138	10
A2RUC4_1_263_135-149	27	A2RUC4	2.60.120.650	140	154	15
A2RUC4_1_263_151-180	NA	A2RUC4	2.60.120.650	156	185	30
A2RUC4_1_263_15-47	NA	A2RUC4	2.60.120.650	20	52	33
A2RUC4_1_263_182-201	NA	A2RUC4	2.60.120.650	187	206	20
A2RUC4_1_263_203-234	NA	A2RUC4	2.60.120.650	208	239	32
A2RUC4_1_263_236-251	40	A2RUC4	2.60.120.650	241	256	16
A2RUC4_1_263_49-75	NA	A2RUC4	2.60.120.650	54	80	27
A2RUC4_1_263_77-92	NA	A2RUC4	2.60.120.650	82	97	16
A2RUC4_1_263_94-109	NA	A2RUC4	2.60.120.650	99	114	16
A2RUS2_188_374_0-24	NA	A2RUS2	3.40.50.11500	188	212	24
A2RUS2_188_374_125-148	NA	A2RUS2	3.40.50.11500	313	336	24
A2RUS2_188_374_150-182	32	A2RUS2	3.40.50.11500	338	370	33
A2RUS2_188_374_26-53	NA	A2RUS2	3.40.50.11500	214	241	28
A2RUS2_188_374_55-72	NA	A2RUS2	3.40.50.11500	243	260	18
A2RUS2_188_374_74-85	11	A2RUS2	3.40.50.11500	262	273	12
A2RUS2_188_374_87-123	NA	A2RUS2	3.40.50.11500	275	311	37
A2RUS2_899_1113_0-8	39	A2RUS2	2.130.10.10	899	907	9
A2RUS2_899_1113_101-122	NA	A2RUS2	2.130.10.10	1000	1021	22
A2RUS2_899_1113_10-36	NA	A2RUS2	2.130.10.10	909	935	27
A2RUS2_899_1113_124-171	NA	A2RUS2	2.130.10.10	1023	1070	48
A2RUS2_899_1113_173-210	NA	A2RUS2	2.130.10.10	1072	1109	38
A2RUS2_899_1113_38-76	NA	A2RUS2	2.130.10.10	937	975	39
A2RUS2_899_1113_78-99	NA	A2RUS2	2.130.10.10	977	998	22
A2VCK2_128_216_0-10	14	A2VCK2	3.10.20.230	129	139	11
A2VCK2_128_216_12-22	14	A2VCK2	3.10.20.230	141	151	11
A2VCK2_128_216_24-41	19	A2VCK2	3.10.20.230	153	170	18
A2VCK2_128_216_43-62	NA	A2VCK2	3.10.20.230	172	191	20
A2VCK2_128_216_64-78	NA	A2VCK2	3.10.20.230	193	207	15
A2VCK2_3_96_0-11	11	A2VCK2	3.10.20.230	8	19	12
A2VCK2_3_96_13-42	NA	A2VCK2	3.10.20.230	21	50	30
A2VCK2_3_96_44-52	39	A2VCK2	3.10.20.230	52	60	9
A2VCK2_3_96_54-63	NA	A2VCK2	3.10.20.230	62	71	10
A2VCK2_3_96_65-76	11	A2VCK2	3.10.20.230	73	84	12
A2VEC9_3310_3366_0-20	NA	A2VEC9	2.10.25.10	3317	3337	20
A2VEC9_3310_3366_22-45	NA	A2VEC9	2.10.25.10	3339	3362	24
A4D0S4_13_267_0-42	NA	A4D0S4	2.60.120.260	23	65	42
A4D0S4_13_267_101-126	NA	A4D0S4	2.60.120.260	124	149	26
A4D0S4_13_267_128-150	NA	A4D0S4	2.60.120.260	151	173	23
A4D0S4_13_267_152-187	NA	A4D0S4	2.60.120.260	175	210	36
A4D0S4_13_267_189-220	NA	A4D0S4	2.60.120.260	212	243	32
A4D0S4_13_267_222-240	NA	A4D0S4	2.60.120.260	245	263	19
A4D0S4_13_267_44-58	NA	A4D0S4	2.60.120.260	67	81	15
A4D0S4_13_267_60-75	NA	A4D0S4	2.60.120.260	83	98	16
A4D0S4_13_267_77-99	NA	A4D0S4	2.60.120.260	100	122	23
A4D126_283_451_0-27	NA	A4D126	3.40.50.2060	283	310	28
A4D126_283_451_101-118	19	A4D126	3.40.50.2060	384	401	18
A4D126_283_451_120-134	27	A4D126	3.40.50.2060	403	417	15
A4D126_283_451_136-157	9	A4D126	3.40.50.2060	419	440	22
A4D126_283_451_29-40	11	A4D126	3.40.50.2060	312	323	12
A4D126_283_451_42-80	NA	A4D126	3.40.50.2060	325	363	39
A4D126_283_451_82-99	NA	A4D126	3.40.50.2060	365	382	18
A4D126_42_281_0-16	NA	A4D126	3.90.550.10	44	60	16
A4D126_42_281_132-152	NA	A4D126	3.90.550.10	176	196	21
A4D126_42_281_154-185	NA	A4D126	3.90.550.10	198	229	32
A4D126_42_281_18-27	NA	A4D126	3.90.550.10	62	71	10
A4D126_42_281_187-203	NA	A4D126	3.90.550.10	231	247	17
A4D126_42_281_205-233	NA	A4D126	3.90.550.10	249	277	29
A4D126_42_281_29-44	13	A4D126	3.90.550.10	73	88	16
A4D126_42_281_46-65	NA	A4D126	3.90.550.10	90	109	20
A4D126_42_281_67-97	NA	A4D126	3.90.550.10	111	141	31
A4D126_42_281_99-130	NA	A4D126	3.90.550.10	143	174	32
A4D1F6_636_754_27-35	39	A4D1F6	3.80.10.10	663	671	9
A4D1F6_636_754_37-60	NA	A4D1F6	3.80.10.10	673	696	24
A4D1F6_636_754_62-78	NA	A4D1F6	3.80.10.10	698	714	17
A4D1F6_755_850_0-19	3	A4D1F6	1.10.533.10	755	774	19
A4D1F6_755_850_21-41	NA	A4D1F6	1.10.533.10	776	796	21
A4D1F6_755_850_43-67	21	A4D1F6	1.10.533.10	798	822	25
A4D1F6_755_850_69-84	13	A4D1F6	1.10.533.10	824	839	16
A4D1S0_279_408_0-32	NA	A4D1S0	3.10.100.10	279	311	32
A4D1S0_279_408_34-42	36	A4D1S0	3.10.100.10	313	321	9
A4D1S0_279_408_44-62	NA	A4D1S0	3.10.100.10	323	341	19
A4D1S0_279_408_64-76	NA	A4D1S0	3.10.100.10	343	355	13
A4D1S0_279_408_78-97	NA	A4D1S0	3.10.100.10	357	376	20
A4D1S0_279_408_99-117	NA	A4D1S0	3.10.100.10	378	396	19
A4D1T9_25_122_0-10	14	A4D1T9	2.40.10.10	27	37	11
A4D1T9_25_122_12-30	NA	A4D1T9	2.40.10.10	39	57	19
A4D1T9_25_122_32-44	NA	A4D1T9	2.40.10.10	59	71	13
A4D1T9_25_122_46-65	NA	A4D1T9	2.40.10.10	73	92	20
A4D1T9_25_122_67-82	NA	A4D1T9	2.40.10.10	94	109	16
A4D1T9_25_122_84-91	NA	A4D1T9	2.40.10.10	111	118	8
A4D1U4_80_347_0-8	39	A4D1U4	3.90.550.10	80	88	9
A4D1U4_80_347_10-36	NA	A4D1U4	3.90.550.10	90	116	27
A4D1U4_80_347_104-127	NA	A4D1U4	3.90.550.10	184	207	24
A4D1U4_80_347_129-164	NA	A4D1U4	3.90.550.10	209	244	36
A4D1U4_80_347_166-207	NA	A4D1U4	3.90.550.10	246	287	42
A4D1U4_80_347_209-229	NA	A4D1U4	3.90.550.10	289	309	21
A4D1U4_80_347_231-245	NA	A4D1U4	3.90.550.10	311	325	15
A4D1U4_80_347_247-263	NA	A4D1U4	3.90.550.10	327	343	17
A4D1U4_80_347_38-64	NA	A4D1U4	3.90.550.10	118	144	27
A4D1U4_80_347_66-102	NA	A4D1U4	3.90.550.10	146	182	37
A4D256_181_349_0-24	NA	A4D256	3.90.190.10	181	205	24
A4D256_181_349_126-164	NA	A4D256	3.90.190.10	307	345	39
A4D256_181_349_26-41	NA	A4D256	3.90.190.10	207	222	16
A4D256_181_349_43-62	NA	A4D256	3.90.190.10	224	243	20
A4D256_181_349_64-92	NA	A4D256	3.90.190.10	245	273	29
A4D256_181_349_94-124	NA	A4D256	3.90.190.10	275	305	31
A4D2B0_1_239_0-32	NA	A4D2B0	3.60.15.10	1	33	32
A4D2B0_1_239_125-141	NA	A4D2B0	3.60.15.10	126	142	17
A4D2B0_1_239_143-168	NA	A4D2B0	3.60.15.10	144	169	26
A4D2B0_1_239_170-181	11	A4D2B0	3.60.15.10	171	182	12
A4D2B0_1_239_183-200	NA	A4D2B0	3.60.15.10	184	201	18
A4D2B0_1_239_202-234	NA	A4D2B0	3.60.15.10	203	235	33
A4D2B0_1_239_34-61	NA	A4D2B0	3.60.15.10	35	62	28
A4D2B0_1_239_63-96	NA	A4D2B0	3.60.15.10	64	97	34
A4D2B0_1_239_98-123	NA	A4D2B0	3.60.15.10	99	124	26
A4D2B8_211_384_0-41	NA	A4D2B8	3.30.565.10	213	254	41
A4D2B8_211_384_117-136	NA	A4D2B8	3.30.565.10	330	349	20
A4D2B8_211_384_138-160	NA	A4D2B8	3.30.565.10	351	373	23
A4D2B8_211_384_43-61	NA	A4D2B8	3.30.565.10	256	274	19
A4D2B8_211_384_63-83	NA	A4D2B8	3.30.565.10	276	296	21
A4D2B8_211_384_85-115	NA	A4D2B8	3.30.565.10	298	328	31
A4D2P6_132_212_0-38	NA	A4D2P6	1.20.1160.20	134	172	38
A4D2P6_132_212_40-50	35	A4D2P6	1.20.1160.20	174	184	11
A4D2P6_132_212_52-73	NA	A4D2P6	1.20.1160.20	186	207	22
A4D2P6_838_1201_116-132	NA	A4D2P6	1.20.58.2220	954	970	17
A4D2P6_838_1201_134-172	53	A4D2P6	1.20.58.2220	972	1010	39
A4D2P6_838_1201_174-194	25	A4D2P6	1.20.58.2220	1012	1032	21
A4D2P6_838_1201_198-219	NA	A4D2P6	1.20.58.2220	1036	1057	22
A4D2P6_838_1201_221-233	2	A4D2P6	1.20.58.2220	1059	1071	13
A4D2P6_838_1201_235-283	NA	A4D2P6	1.20.58.2220	1073	1121	49
A4D2P6_838_1201_285-326	34	A4D2P6	1.20.58.2220	1123	1164	42
A4D2P6_838_1201_328-354	NA	A4D2P6	1.20.58.2220	1166	1192	27
A4D2P6_838_1201_46-60	27	A4D2P6	1.20.58.2220	884	898	15
A4D2P6_838_1201_62-77	NA	A4D2P6	1.20.58.2220	900	915	16
A4D2P6_838_1201_79-114	NA	A4D2P6	1.20.58.2220	917	952	36
A4FU01_305_483_0-26	NA	A4FU01	3.90.190.10	305	331	26
A4FU01_305_483_122-144	NA	A4FU01	3.90.190.10	427	449	23
A4FU01_305_483_146-174	NA	A4FU01	3.90.190.10	451	479	29
A4FU01_305_483_28-61	51	A4FU01	3.90.190.10	333	366	34
A4FU01_305_483_63-92	NA	A4FU01	3.90.190.10	368	397	30
A4FU01_305_483_94-120	NA	A4FU01	3.90.190.10	399	425	27
A4QPB2_1_245_0-21	NA	A4QPB2	2.120.10.30	2	23	22
A4QPB2_1_245_110-128	NA	A4QPB2	2.120.10.30	112	130	19
A4QPB2_1_245_130-156	NA	A4QPB2	2.120.10.30	132	158	27
A4QPB2_1_245_158-192	NA	A4QPB2	2.120.10.30	160	194	35
A4QPB2_1_245_23-42	NA	A4QPB2	2.120.10.30	25	44	20
A4QPB2_1_245_44-64	111	A4QPB2	2.120.10.30	46	66	21
A4QPB2_1_245_66-85	NA	A4QPB2	2.120.10.30	68	87	20
A4QPB2_1_245_87-95	39	A4QPB2	2.120.10.30	89	97	9
A4QPB2_1_245_97-108	11	A4QPB2	2.120.10.30	99	110	12
A4QPH2_396_590_0-18	NA	A4QPH2	1.10.1070.11	396	414	18
A4QPH2_396_590_100-136	NA	A4QPH2	1.10.1070.11	496	532	37
A4QPH2_396_590_138-162	NA	A4QPH2	1.10.1070.11	534	558	25
A4QPH2_396_590_164-185	9	A4QPH2	1.10.1070.11	560	581	22
A4QPH2_396_590_20-54	NA	A4QPH2	1.10.1070.11	416	450	35
A4QPH2_396_590_56-77	NA	A4QPH2	1.10.1070.11	452	473	22
A4QPH2_396_590_79-98	NA	A4QPH2	1.10.1070.11	475	494	20
A5D8T8_42_225_0-19	3	A5D8T8	3.40.33.10	43	62	19
A5D8T8_42_225_130-148	NA	A5D8T8	3.40.33.10	173	191	19
A5D8T8_42_225_150-174	NA	A5D8T8	3.40.33.10	193	217	25
A5D8T8_42_225_21-31	14	A5D8T8	3.40.33.10	64	74	11
A5D8T8_42_225_33-53	NA	A5D8T8	3.40.33.10	76	96	21
A5D8T8_42_225_55-72	NA	A5D8T8	3.40.33.10	98	115	18
A5D8T8_42_225_74-97	NA	A5D8T8	3.40.33.10	117	140	24
A5D8T8_42_225_99-128	NA	A5D8T8	3.40.33.10	142	171	30
A5LHX3_50_263_0-23	NA	A5LHX3	3.60.20.10	50	73	23
A5LHX3_50_263_107-118	11	A5LHX3	3.60.20.10	157	168	12
A5LHX3_50_263_120-145	NA	A5LHX3	3.60.20.10	170	195	26
A5LHX3_50_263_147-163	6	A5LHX3	3.60.20.10	197	213	17
A5LHX3_50_263_165-199	NA	A5LHX3	3.60.20.10	215	249	35
A5LHX3_50_263_25-66	NA	A5LHX3	3.60.20.10	75	116	42
A5LHX3_50_263_68-89	NA	A5LHX3	3.60.20.10	118	139	22
A5LHX3_50_263_91-105	27	A5LHX3	3.60.20.10	141	155	15
A5PKW4_600_721_0-16	37	A5PKW4	1.10.1000.11	600	616	17
A5PKW4_600_721_18-43	NA	A5PKW4	1.10.1000.11	618	643	26
A5PKW4_600_721_45-68	16	A5PKW4	1.10.1000.11	645	668	24
A5PKW4_600_721_70-86	NA	A5PKW4	1.10.1000.11	670	686	17
A5PKW4_600_721_88-106	3	A5PKW4	1.10.1000.11	688	706	19
A5PLK6_638_789_0-16	NA	A5PLK6	1.10.167.10	638	654	16
A5PLK6_638_789_18-49	NA	A5PLK6	1.10.167.10	656	687	32
A5PLK6_638_789_51-66	13	A5PLK6	1.10.167.10	689	704	16
A5PLK6_638_789_68-87	NA	A5PLK6	1.10.167.10	706	725	20
A5PLK6_638_789_89-114	23	A5PLK6	1.10.167.10	727	752	26
A5X5Y0_252_361_27-42	13	A5X5Y0	1.20.58.390	279	294	16
A5X5Y0_252_361_7-19	2	A5X5Y0	1.20.58.390	259	271	13
A5X5Y0_39_251_0-41	NA	A5X5Y0	2.70.170.10	39	80	41
A5X5Y0_39_251_131-161	NA	A5X5Y0	2.70.170.10	170	200	31
A5X5Y0_39_251_163-190	NA	A5X5Y0	2.70.170.10	202	229	28
A5X5Y0_39_251_192-208	115	A5X5Y0	2.70.170.10	231	247	17
A5X5Y0_39_251_43-67	NA	A5X5Y0	2.70.170.10	82	106	25
A5X5Y0_39_251_69-96	NA	A5X5Y0	2.70.170.10	108	135	28
A5X5Y0_39_251_98-129	NA	A5X5Y0	2.70.170.10	137	168	32
A5YKK6_1058_1314_0-15	NA	A5YKK6	1.25.40.180	1076	1091	16
A5YKK6_1058_1314_107-133	24	A5YKK6	1.25.40.180	1183	1209	27
A5YKK6_1058_1314_135-150	13	A5YKK6	1.25.40.180	1211	1226	16
A5YKK6_1058_1314_152-197	NA	A5YKK6	1.25.40.180	1228	1273	46
A5YKK6_1058_1314_17-45	NA	A5YKK6	1.25.40.180	1093	1121	29
A5YKK6_1058_1314_199-225	NA	A5YKK6	1.25.40.180	1275	1301	27
A5YKK6_1058_1314_47-81	NA	A5YKK6	1.25.40.180	1123	1157	35
A5YKK6_1058_1314_83-105	20	A5YKK6	1.25.40.180	1159	1181	23
A5YM72_1_389_0-14	NA	A5YM72	3.30.470.20	1	15	15
A5YM72_1_389_139-184	NA	A5YM72	3.30.470.20	140	185	46
A5YM72_1_389_16-42	NA	A5YM72	3.30.470.20	17	43	27
A5YM72_1_389_186-220	NA	A5YM72	3.30.470.20	187	221	35
A5YM72_1_389_222-240	147	A5YM72	3.30.470.20	223	241	19
A5YM72_1_389_242-254	5	A5YM72	3.30.470.20	243	255	13
A5YM72_1_389_256-279	NA	A5YM72	3.30.470.20	257	280	24
A5YM72_1_389_281-309	0	A5YM72	3.30.470.20	282	310	29
A5YM72_1_389_311-334	NA	A5YM72	3.30.470.20	312	335	24
A5YM72_1_389_336-364	NA	A5YM72	3.30.470.20	337	365	29
A5YM72_1_389_366-384	NA	A5YM72	3.30.470.20	367	385	19
A5YM72_1_389_44-70	NA	A5YM72	3.30.470.20	45	71	27
A5YM72_1_389_72-137	NA	A5YM72	3.30.470.20	73	138	66
A5YM72_390_492_0-14	NA	A5YM72	3.40.50.20	390	404	14
A5YM72_390_492_16-39	NA	A5YM72	3.40.50.20	406	429	24
A5YM72_390_492_41-57	NA	A5YM72	3.40.50.20	431	447	17
A5YM72_390_492_59-74	13	A5YM72	3.40.50.20	449	464	16
A5YM72_390_492_76-98	NA	A5YM72	3.40.50.20	466	488	23
A5YM72_497_774_0-18	NA	A5YM72	3.30.470.20	497	515	18
A5YM72_497_774_124-135	11	A5YM72	3.30.470.20	621	632	12
A5YM72_497_774_137-153	NA	A5YM72	3.30.470.20	634	650	17
A5YM72_497_774_155-170	13	A5YM72	3.30.470.20	652	667	16
A5YM72_497_774_172-185	7	A5YM72	3.30.470.20	669	682	14
A5YM72_497_774_187-225	NA	A5YM72	3.30.470.20	684	722	39
A5YM72_497_774_20-39	NA	A5YM72	3.30.470.20	517	536	20
A5YM72_497_774_227-266	NA	A5YM72	3.30.470.20	724	763	40
A5YM72_497_774_41-72	NA	A5YM72	3.30.470.20	538	569	32
A5YM72_497_774_74-122	NA	A5YM72	3.30.470.20	571	619	49
A6NC42_3_106_0-51	NA	A6NC42	3.30.1370.10	9	60	51
A6NC42_3_106_53-64	11	A6NC42	3.30.1370.10	62	73	12
A6NC42_3_106_66-93	22	A6NC42	3.30.1370.10	75	102	28
A6NC86_120_203_0-15	NA	A6NC86	2.10.60.10	120	135	15
A6NC86_120_203_17-41	NA	A6NC86	2.10.60.10	137	161	25
A6NC86_120_203_43-68	NA	A6NC86	2.10.60.10	163	188	26
A6NC86_27_113_0-18	NA	A6NC86	2.10.60.10	27	45	19
A6NC86_27_113_20-36	NA	A6NC86	2.10.60.10	47	63	17
A6NC86_27_113_38-62	NA	A6NC86	2.10.60.10	65	89	25
A6NC86_27_113_64-82	NA	A6NC86	2.10.60.10	91	109	19
A6NCF6_189_312_0-17	6	A6NCF6	1.10.10.1210	192	209	17
A6NCF6_189_312_102-116	1	A6NCF6	1.10.10.1210	294	308	15
A6NCF6_189_312_19-38	NA	A6NCF6	1.10.10.1210	211	230	20
A6NCF6_189_312_40-67	28	A6NCF6	1.10.10.1210	232	259	28
A6NCF6_189_312_69-83	27	A6NCF6	1.10.10.1210	261	275	15
A6NCF6_189_312_85-100	13	A6NCF6	1.10.10.1210	277	292	16
A6NCF6_79_186_25-39	1	A6NCF6	1.10.10.1200	124	138	15
A6NCF6_79_186_41-58	19	A6NCF6	1.10.10.1200	140	157	18
A6NCF6_79_186_4-23	20	A6NCF6	1.10.10.1200	103	122	20
A6NCF6_79_186_60-79	NA	A6NCF6	1.10.10.1200	159	178	20
A6NCK2_83_154_0-11	NA	A6NCK2	3.30.160.60	83	94	12
A6NCK2_83_154_13-33	NA	A6NCK2	3.30.160.60	96	116	21
A6NCK2_83_154_35-67	NA	A6NCK2	3.30.160.60	118	150	33
A6NCW7_78_377_0-36	NA	A6NCW7	3.90.70.10	78	114	36
A6NCW7_78_377_104-127	233	A6NCW7	3.90.70.10	182	205	24
A6NCW7_78_377_136-150	230	A6NCW7	3.90.70.10	214	228	15
A6NCW7_78_377_152-167	208	A6NCW7	3.90.70.10	230	245	16
A6NCW7_78_377_186-208	NA	A6NCW7	3.90.70.10	264	286	23
A6NCW7_78_377_210-231	NA	A6NCW7	3.90.70.10	288	309	22
A6NCW7_78_377_233-251	NA	A6NCW7	3.90.70.10	311	329	19
A6NCW7_78_377_253-276	231	A6NCW7	3.90.70.10	331	354	24
A6NCW7_78_377_43-58	13	A6NCW7	3.90.70.10	121	136	16	Cys123	Cys123: nucleofuge, nucleophile, proton acceptor, proton donor, reactant
A6NCW7_78_377_67-102	232	A6NCW7	3.90.70.10	145	180	36
A6ND01_26_208_0-14	NA	A6ND01	1.10.2000.10	26	40	15
A6ND01_26_208_118-132	NA	A6ND01	1.10.2000.10	144	158	15
A6ND01_26_208_134-175	NA	A6ND01	1.10.2000.10	160	201	42
A6ND01_26_208_16-59	NA	A6ND01	1.10.2000.10	42	85	44
A6ND01_26_208_61-84	NA	A6ND01	1.10.2000.10	87	110	24
A6ND01_26_208_86-116	NA	A6ND01	1.10.2000.10	112	142	31
A6ND36_136_316_0-19	NA	A6ND36	3.30.870.10	136	155	19
A6ND36_136_316_111-142	NA	A6ND36	3.30.870.10	247	278	32
A6ND36_136_316_144-155	11	A6ND36	3.30.870.10	280	291	12
A6ND36_136_316_157-175	3	A6ND36	3.30.870.10	293	311	19
A6ND36_136_316_21-36	13	A6ND36	3.30.870.10	157	172	16
A6ND36_136_316_38-60	NA	A6ND36	3.30.870.10	174	196	23
A6ND36_136_316_62-87	NA	A6ND36	3.30.870.10	198	223	26
A6ND36_136_316_89-109	NA	A6ND36	3.30.870.10	225	245	21
A6NDG6_101_229_0-12	2	A6NDG6	3.40.50.1000	101	113	13
A6NDG6_101_229_108-124	6	A6NDG6	3.40.50.1000	209	225	17
A6NDG6_101_229_14-32	NA	A6NDG6	3.40.50.1000	115	133	19
A6NDG6_101_229_34-50	NA	A6NDG6	3.40.50.1000	135	151	17
A6NDG6_101_229_52-74	NA	A6NDG6	3.40.50.1000	153	175	23
A6NDG6_101_229_76-87	10	A6NDG6	3.40.50.1000	177	188	12
A6NDG6_101_229_89-106	NA	A6NDG6	3.40.50.1000	190	207	18
A6NDI0_2_84_0-21	NA	A6NDI0	3.30.40.10	8	29	21
A6NDI0_2_84_23-37	NA	A6NDI0	3.30.40.10	31	45	15
A6NDI0_2_84_39-49	NA	A6NDI0	3.30.40.10	47	57	11
A6NDI0_2_84_51-72	NA	A6NDI0	3.30.40.10	59	80	22
A6NDL7_61_268_0-20	NA	A6NDL7	3.40.50.150	61	81	20
A6NDL7_61_268_105-123	NA	A6NDL7	3.40.50.150	166	184	19
A6NDL7_61_268_125-143	NA	A6NDL7	3.40.50.150	186	204	19
A6NDL7_61_268_145-155	35	A6NDL7	3.40.50.150	206	216	11
A6NDL7_61_268_157-171	27	A6NDL7	3.40.50.150	218	232	15
A6NDL7_61_268_173-192	NA	A6NDL7	3.40.50.150	234	253	20
A6NDL7_61_268_194-202	39	A6NDL7	3.40.50.150	255	263	9
A6NDL7_61_268_22-49	NA	A6NDL7	3.40.50.150	83	110	28
A6NDL7_61_268_51-103	NA	A6NDL7	3.40.50.150	112	164	53
A6NDS4_117_223_0-22	NA	A6NDS4	1.10.8.270	117	139	22
A6NDS4_117_223_24-40	6	A6NDS4	1.10.8.270	141	157	17
A6NDS4_117_223_42-66	21	A6NDS4	1.10.8.270	159	183	25
A6NDS4_117_223_68-84	6	A6NDS4	1.10.8.270	185	201	17
A6NDS4_117_223_86-94	36	A6NDS4	1.10.8.270	203	211	9
A6NDV4_231_415_0-25	21	A6NDV4	1.20.1070.10	231	256	25
A6NDV4_231_415_110-136	24	A6NDV4	1.20.1070.10	341	367	27
A6NDV4_231_415_138-170	NA	A6NDV4	1.20.1070.10	369	401	33
A6NDV4_231_415_27-52	23	A6NDV4	1.20.1070.10	258	283	26
A6NDV4_231_415_54-88	NA	A6NDV4	1.20.1070.10	285	319	35
A6NDV4_231_415_90-108	3	A6NDV4	1.20.1070.10	321	339	19
A6NEC2_254_478_0-18	NA	A6NEC2	1.10.390.10	254	272	18
A6NEC2_254_478_114-139	23	A6NEC2	1.10.390.10	368	393	26
A6NEC2_254_478_141-160	17	A6NEC2	1.10.390.10	395	414	20
A6NEC2_254_478_162-170	39	A6NEC2	1.10.390.10	416	424	9
A6NEC2_254_478_172-198	24	A6NEC2	1.10.390.10	426	452	27
A6NEC2_254_478_200-219	17	A6NEC2	1.10.390.10	454	473	20
A6NEC2_254_478_20-56	NA	A6NEC2	1.10.390.10	274	310	37
A6NEC2_254_478_58-82	NA	A6NEC2	1.10.390.10	312	336	25
A6NEC2_254_478_84-112	NA	A6NEC2	1.10.390.10	338	366	29
A6NEC2_44_253_0-20	NA	A6NEC2	2.60.40.1730	51	71	20
A6NEC2_44_253_118-143	NA	A6NEC2	2.60.40.1730	169	194	26
A6NEC2_44_253_145-157	5	A6NEC2	2.60.40.1730	196	208	13
A6NEC2_44_253_159-174	NA	A6NEC2	2.60.40.1730	210	225	16
A6NEC2_44_253_176-198	NA	A6NEC2	2.60.40.1730	227	249	23
A6NEC2_44_253_22-37	40	A6NEC2	2.60.40.1730	73	88	16
A6NEC2_44_253_39-61	NA	A6NEC2	2.60.40.1730	90	112	23
A6NEC2_44_253_63-85	NA	A6NEC2	2.60.40.1730	114	136	23
A6NEC2_44_253_87-116	NA	A6NEC2	2.60.40.1730	138	167	30
A6NEE1_22_134_0-14	NA	A6NEE1	2.30.29.30	29	43	15
A6NEE1_22_134_16-42	NA	A6NEE1	2.30.29.30	45	71	27
A6NEE1_22_134_44-67	NA	A6NEE1	2.30.29.30	73	96	24
A6NEE1_22_134_69-80	11	A6NEE1	2.30.29.30	98	109	12
A6NEE1_22_134_82-92	14	A6NEE1	2.30.29.30	111	121	11
A6NEK1_15_162_0-14	NA	A6NEK1	2.60.40.640	16	30	14
A6NEK1_15_162_109-125	NA	A6NEK1	2.60.40.640	125	141	17
A6NEK1_15_162_127-138	11	A6NEK1	2.60.40.640	143	154	12
A6NEK1_15_162_16-31	40	A6NEK1	2.60.40.640	32	47	16
A6NEK1_15_162_33-54	NA	A6NEK1	2.60.40.640	49	70	22
A6NEK1_15_162_62-85	NA	A6NEK1	2.60.40.640	78	101	24
A6NEK1_15_162_87-107	NA	A6NEK1	2.60.40.640	103	123	21
A6NEK1_166_318_0-8	39	A6NEK1	2.60.40.640	170	178	9
A6NEK1_166_318_117-133	115	A6NEK1	2.60.40.640	287	303	17
A6NEK1_166_318_17-44	NA	A6NEK1	2.60.40.640	187	214	28
A6NEK1_166_318_46-67	NA	A6NEK1	2.60.40.640	216	237	22
A6NEK1_166_318_69-90	NA	A6NEK1	2.60.40.640	239	260	22
A6NEK1_166_318_92-115	NA	A6NEK1	2.60.40.640	262	285	24
A6NEN9_7_102_0-26	NA	A6NEN9	3.90.550.10	7	33	26
A6NEN9_7_102_28-51	NA	A6NEN9	3.90.550.10	35	58	24
A6NEN9_7_102_53-77	NA	A6NEN9	3.90.550.10	60	84	25
A6NEN9_7_102_79-91	NA	A6NEN9	3.90.550.10	86	98	13
A6NER0_117_223_0-22	NA	A6NER0	1.10.8.270	117	139	22
A6NER0_117_223_24-40	6	A6NER0	1.10.8.270	141	157	17
A6NER0_117_223_42-66	21	A6NER0	1.10.8.270	159	183	25
A6NER0_117_223_68-84	6	A6NER0	1.10.8.270	185	201	17
A6NER0_117_223_86-94	36	A6NER0	1.10.8.270	203	211	9
A6NET4_15_306_0-37	NA	A6NET4	1.20.1070.10	15	52	37
A6NET4_15_306_117-154	79	A6NET4	1.20.1070.10	132	169	38
A6NET4_15_306_156-175	80	A6NET4	1.20.1070.10	171	190	20
A6NET4_15_306_177-212	48	A6NET4	1.20.1070.10	192	227	36
A6NET4_15_306_214-247	51	A6NET4	1.20.1070.10	229	262	34
A6NET4_15_306_249-285	NA	A6NET4	1.20.1070.10	264	300	37
A6NET4_15_306_39-72	51	A6NET4	1.20.1070.10	54	87	34
A6NET4_15_306_74-115	34	A6NET4	1.20.1070.10	89	130	42
A6NF34_69_249_0-16	NA	A6NF34	3.40.50.410	70	86	16
A6NF34_69_249_101-117	NA	A6NF34	3.40.50.410	171	187	17
A6NF34_69_249_119-129	35	A6NF34	3.40.50.410	189	199	11
A6NF34_69_249_131-144	7	A6NF34	3.40.50.410	201	214	14
A6NF34_69_249_146-164	NA	A6NF34	3.40.50.410	216	234	19
A6NF34_69_249_18-36	3	A6NF34	3.40.50.410	88	106	19
A6NF34_69_249_38-62	NA	A6NF34	3.40.50.410	108	132	25
A6NF34_69_249_64-75	10	A6NF34	3.40.50.410	134	145	12
A6NF34_69_249_77-99	NA	A6NF34	3.40.50.410	147	169	23
A6NFH5_1_133_0-27	NA	A6NFH5	2.40.128.20	2	29	28
A6NFH5_1_133_111-120	8	A6NFH5	2.40.128.20	113	122	10
A6NFH5_1_133_29-44	131	A6NFH5	2.40.128.20	31	46	16
A6NFH5_1_133_46-56	14	A6NFH5	2.40.128.20	48	58	11
A6NFH5_1_133_58-68	14	A6NFH5	2.40.128.20	60	70	11
A6NFH5_1_133_70-85	NA	A6NFH5	2.40.128.20	72	87	16
A6NFH5_1_133_87-97	14	A6NFH5	2.40.128.20	89	99	11
A6NFH5_1_133_99-109	14	A6NFH5	2.40.128.20	101	111	11
A6NGB7_10_186_0-36	48	A6NGB7	1.20.1110.10	10	46	36
A6NGB7_10_186_139-167	0	A6NGB7	1.20.1110.10	149	177	29
A6NGB7_10_186_46-93	NA	A6NGB7	1.20.1110.10	56	103	48
A6NGB7_10_186_95-137	NA	A6NGB7	1.20.1110.10	105	147	43
A6NGC4_38_223_0-35	NA	A6NGC4	1.20.1280.290	38	73	35
A6NGC4_38_223_120-155	48	A6NGC4	1.20.1280.290	158	193	36
A6NGC4_38_223_157-181	21	A6NGC4	1.20.1280.290	195	219	25
A6NGC4_38_223_37-62	23	A6NGC4	1.20.1280.290	75	100	26
A6NGC4_38_223_64-85	9	A6NGC4	1.20.1280.290	102	123	22
A6NGC4_38_223_87-118	44	A6NGC4	1.20.1280.290	125	156	32
A6NGJ6_277_449_0-37	NA	A6NGJ6	2.60.120.920	277	314	37
A6NGJ6_277_449_108-119	NA	A6NGJ6	2.60.120.920	385	396	12
A6NGJ6_277_449_121-135	NA	A6NGJ6	2.60.120.920	398	412	15
A6NGJ6_277_449_137-157	NA	A6NGJ6	2.60.120.920	414	434	21
A6NGJ6_277_449_39-58	NA	A6NGJ6	2.60.120.920	316	335	20
A6NGJ6_277_449_60-85	NA	A6NGJ6	2.60.120.920	337	362	26
A6NGJ6_277_449_87-106	NA	A6NGJ6	2.60.120.920	364	383	20
A6NGQ2_20_131_0-51	NA	A6NGQ2	3.30.1370.10	36	87	51
A6NGQ2_20_131_53-63	14	A6NGQ2	3.30.1370.10	89	99	11
A6NGQ2_20_131_65-91	24	A6NGQ2	3.30.1370.10	101	127	27
A6NGU5_264_374_0-13	NA	A6NGU5	1.10.246.130	264	277	14
A6NGU5_264_374_15-33	3	A6NGU5	1.10.246.130	279	297	19
A6NGU5_264_374_35-66	NA	A6NGU5	1.10.246.130	299	330	32
A6NGU5_264_374_68-89	NA	A6NGU5	1.10.246.130	332	353	22
A6NGU5_264_374_91-106	NA	A6NGU5	1.10.246.130	355	370	16
A6NGU5_375_568_0-32	NA	A6NGU5	3.60.20.40	375	407	32
A6NGU5_375_568_134-145	NA	A6NGU5	3.60.20.40	509	520	12
A6NGU5_375_568_147-164	NA	A6NGU5	3.60.20.40	522	539	18
A6NGU5_375_568_166-175	8	A6NGU5	3.60.20.40	541	550	10
A6NGU5_375_568_177-189	213	A6NGU5	3.60.20.40	552	564	13
A6NGU5_375_568_34-55	NA	A6NGU5	3.60.20.40	409	430	22
A6NGU5_375_568_57-85	NA	A6NGU5	3.60.20.40	432	460	29
A6NGU5_375_568_87-96	8	A6NGU5	3.60.20.40	462	471	10
A6NGU5_375_568_98-132	NA	A6NGU5	3.60.20.40	473	507	35
A6NGW2_673_1712_1004-1015	10	A6NGW2	1.25.10.10	1677	1688	12
A6NGW2_673_1712_162-174	2	A6NGW2	1.25.10.10	835	847	13
A6NGW2_673_1712_200-209	NA	A6NGW2	1.25.10.10	873	882	10
A6NGW2_673_1712_225-237	NA	A6NGW2	1.25.10.10	898	910	13
A6NGW2_673_1712_256-266	35	A6NGW2	1.25.10.10	929	939	11
A6NGW2_673_1712_280-307	NA	A6NGW2	1.25.10.10	953	980	28
A6NGW2_673_1712_319-338	NA	A6NGW2	1.25.10.10	992	1011	20
A6NGW2_673_1712_342-368	NA	A6NGW2	1.25.10.10	1015	1041	27
A6NGW2_673_1712_374-396	NA	A6NGW2	1.25.10.10	1047	1069	23
A6NGW2_673_1712_399-426	NA	A6NGW2	1.25.10.10	1072	1099	28
A6NGW2_673_1712_459-469	35	A6NGW2	1.25.10.10	1132	1142	11
A6NGW2_673_1712_483-498	NA	A6NGW2	1.25.10.10	1156	1171	16
A6NGW2_673_1712_513-524	NA	A6NGW2	1.25.10.10	1186	1197	12
A6NGW2_673_1712_538-562	NA	A6NGW2	1.25.10.10	1211	1235	25
A6NGW2_673_1712_581-600	NA	A6NGW2	1.25.10.10	1254	1273	20
A6NGW2_673_1712_602-639	NA	A6NGW2	1.25.10.10	1275	1312	38
A6NGW2_673_1712_645-668	NA	A6NGW2	1.25.10.10	1318	1341	24
A6NGW2_673_1712_670-696	NA	A6NGW2	1.25.10.10	1343	1369	27
A6NGW2_673_1712_707-728	NA	A6NGW2	1.25.10.10	1380	1401	22
A6NGW2_673_1712_730-774	NA	A6NGW2	1.25.10.10	1403	1447	45
A6NGW2_673_1712_787-802	NA	A6NGW2	1.25.10.10	1460	1475	16
A6NGW2_673_1712_811-832	NA	A6NGW2	1.25.10.10	1484	1505	22
A6NGW2_673_1712_850-860	NA	A6NGW2	1.25.10.10	1523	1533	11
A6NGW2_673_1712_876-887	10	A6NGW2	1.25.10.10	1549	1560	12
A6NGW2_673_1712_941-951	35	A6NGW2	1.25.10.10	1614	1624	11
A6NGW2_673_1712_979-988	NA	A6NGW2	1.25.10.10	1652	1661	10
A6NH00_17_311_0-33	32	A6NH00	1.20.1070.10	17	50	33
A6NH00_17_311_113-150	79	A6NH00	1.20.1070.10	130	167	38
A6NH00_17_311_152-171	80	A6NH00	1.20.1070.10	169	188	20
A6NH00_17_311_173-210	47	A6NH00	1.20.1070.10	190	227	38
A6NH00_17_311_212-244	32	A6NH00	1.20.1070.10	229	261	33
A6NH00_17_311_246-289	NA	A6NH00	1.20.1070.10	263	306	44
A6NH00_17_311_35-68	51	A6NH00	1.20.1070.10	52	85	34
A6NH00_17_311_70-111	34	A6NH00	1.20.1070.10	87	128	42
A6NH11_80_291_0-14	4	A6NH11	1.10.3520.10	80	94	14
A6NH11_80_291_125-146	NA	A6NH11	1.10.3520.10	205	226	22
A6NH11_80_291_148-174	NA	A6NH11	1.10.3520.10	228	254	27
A6NH11_80_291_16-56	NA	A6NH11	1.10.3520.10	96	136	41
A6NH11_80_291_176-206	43	A6NH11	1.10.3520.10	256	286	31
A6NH11_80_291_58-87	NA	A6NH11	1.10.3520.10	138	167	30
A6NH11_80_291_89-123	NA	A6NH11	1.10.3520.10	169	203	35
A6NH52_30_171_0-25	21	A6NH52	1.20.1280.290	30	55	25
A6NH52_30_171_117-137	25	A6NH52	1.20.1280.290	147	167	21
A6NH52_30_171_27-66	NA	A6NH52	1.20.1280.290	57	96	40
A6NH52_30_171_68-82	27	A6NH52	1.20.1280.290	98	112	15
A6NH52_30_171_84-115	44	A6NH52	1.20.1280.290	114	145	32
A6NHC0_211_353_0-21	NA	A6NHC0	3.90.70.10	211	232	20
A6NHC0_211_353_23-34	11	A6NHC0	3.90.70.10	234	245	12
A6NHC0_211_353_39-63	NA	A6NHC0	3.90.70.10	250	274	25
A6NHC0_211_353_65-96	NA	A6NHC0	3.90.70.10	276	307	32
A6NHC0_211_353_98-128	NA	A6NHC0	3.90.70.10	309	339	31
A6NHC0_354_514_0-21	NA	A6NHC0	2.60.120.380	356	377	22
A6NHC0_354_514_125-137	5	A6NHC0	2.60.120.380	481	493	13
A6NHC0_354_514_139-152	7	A6NHC0	2.60.120.380	495	508	14
A6NHC0_354_514_23-43	NA	A6NHC0	2.60.120.380	379	399	21
A6NHC0_354_514_45-65	NA	A6NHC0	2.60.120.380	401	421	21
A6NHC0_354_514_67-86	NA	A6NHC0	2.60.120.380	423	442	20
A6NHC0_354_514_88-123	NA	A6NHC0	2.60.120.380	444	479	36
A6NHL2_1_275_0-44	NA	A6NHL2	3.40.50.1440	2	46	45
A6NHL2_1_275_104-116	NA	A6NHL2	3.40.50.1440	106	118	13
A6NHL2_1_275_118-157	198	A6NHL2	3.40.50.1440	120	159	40
A6NHL2_1_275_159-180	199	A6NHL2	3.40.50.1440	161	182	22
A6NHL2_1_275_182-207	NA	A6NHL2	3.40.50.1440	184	209	26
A6NHL2_1_275_209-234	NA	A6NHL2	3.40.50.1440	211	236	26
A6NHL2_1_275_236-252	NA	A6NHL2	3.40.50.1440	238	254	17
A6NHL2_1_275_254-269	NA	A6NHL2	3.40.50.1440	256	271	16
A6NHL2_1_275_46-62	NA	A6NHL2	3.40.50.1440	48	64	17
A6NHL2_1_275_64-86	NA	A6NHL2	3.40.50.1440	66	88	23
A6NHL2_1_275_88-102	NA	A6NHL2	3.40.50.1440	90	104	15
A6NHL2_276_390_0-13	NA	A6NHL2	3.30.1330.20	276	289	14
A6NHL2_276_390_15-38	NA	A6NHL2	3.30.1330.20	291	314	24
A6NHL2_276_390_40-53	7	A6NHL2	3.30.1330.20	316	329	14
A6NHL2_276_390_55-73	3	A6NHL2	3.30.1330.20	331	349	19
A6NHL2_276_390_75-94	NA	A6NHL2	3.30.1330.20	351	370	20
A6NHL2_276_390_96-110	NA	A6NHL2	3.30.1330.20	372	386	15
A6NHM9_38_156_0-36	NA	A6NHM9	2.60.40.1190	38	74	36
A6NHM9_38_156_38-51	7	A6NHM9	2.60.40.1190	76	89	14
A6NHM9_38_156_53-84	NA	A6NHM9	2.60.40.1190	91	122	32
A6NHM9_38_156_86-109	NA	A6NHM9	2.60.40.1190	124	147	24
A6NHN0_333_475_0-14	NA	A6NHN0	2.60.120.40	340	354	14
A6NHN0_333_475_117-127	14	A6NHN0	2.60.120.40	457	467	11
A6NHN0_333_475_16-26	14	A6NHN0	2.60.120.40	356	366	11
A6NHN0_333_475_28-44	139	A6NHN0	2.60.120.40	368	384	17
A6NHN0_333_475_46-58	5	A6NHN0	2.60.120.40	386	398	13
A6NHN0_333_475_60-80	140	A6NHN0	2.60.120.40	400	420	21
A6NHN0_333_475_82-115	NA	A6NHN0	2.60.120.40	422	455	34
A6NHR9_133_362_0-26	NA	A6NHR9	3.30.565.10	133	159	26
A6NHR9_133_362_127-144	NA	A6NHR9	3.30.565.10	260	277	18
A6NHR9_133_362_146-165	NA	A6NHR9	3.30.565.10	279	298	20
A6NHR9_133_362_167-180	4	A6NHR9	3.30.565.10	300	313	14
A6NHR9_133_362_182-204	NA	A6NHR9	3.30.565.10	315	337	23
A6NHR9_133_362_206-225	NA	A6NHR9	3.30.565.10	339	358	20
A6NHR9_133_362_28-40	5	A6NHR9	3.30.565.10	161	173	13
A6NHR9_133_362_42-77	NA	A6NHR9	3.30.565.10	175	210	36
A6NHR9_133_362_79-89	14	A6NHR9	3.30.565.10	212	222	11
A6NHR9_133_362_91-125	NA	A6NHR9	3.30.565.10	224	258	35
A6NHS7_32_114_0-16	NA	A6NHS7	3.40.50.150	32	48	16
A6NHS7_32_114_18-30	5	A6NHS7	3.40.50.150	50	62	13
A6NHS7_32_114_32-42	35	A6NHS7	3.40.50.150	64	74	11
A6NHS7_32_114_44-56	5	A6NHS7	3.40.50.150	76	88	13
A6NHS7_32_114_58-77	NA	A6NHS7	3.40.50.150	90	109	20
A6NHY2_421_523_0-15	1	A6NHY2	1.10.533.10	421	436	15
A6NHY2_421_523_17-42	NA	A6NHY2	1.10.533.10	438	463	26
A6NHY2_421_523_44-66	20	A6NHY2	1.10.533.10	465	487	23
A6NHY2_421_523_68-87	NA	A6NHY2	1.10.533.10	489	508	20
A6NI28_3_258_177-188	10	A6NI28	1.20.1270.60	180	191	12
A6NI28_3_258_18-43	23	A6NI28	1.20.1270.60	21	46	26
A6NI28_3_258_45-60	13	A6NI28	1.20.1270.60	48	63	16
A6NI28_3_258_87-130	45	A6NI28	1.20.1270.60	90	133	44
A6NI28_389_579_0-20	17	A6NI28	1.10.555.10	389	409	20
A6NI28_389_579_135-158	65	A6NI28	1.10.555.10	524	547	24
A6NI28_389_579_160-185	NA	A6NI28	1.10.555.10	549	574	26
A6NI28_389_579_22-34	63	A6NI28	1.10.555.10	411	423	13
A6NI28_389_579_36-47	10	A6NI28	1.10.555.10	425	436	12
A6NI28_389_579_49-95	NA	A6NI28	1.10.555.10	438	484	47
A6NI28_389_579_97-133	64	A6NI28	1.10.555.10	486	522	37
A6NI72_1_142_0-15	NA	A6NI72	3.30.1520.10	4	19	16
A6NI72_1_142_106-117	10	A6NI72	3.30.1520.10	110	121	12
A6NI72_1_142_17-31	27	A6NI72	3.30.1520.10	21	35	15
A6NI72_1_142_33-62	NA	A6NI72	3.30.1520.10	37	66	30
A6NI72_1_142_64-78	NA	A6NI72	3.30.1520.10	68	82	15
A6NI72_1_142_80-104	21	A6NI72	3.30.1520.10	84	108	25
A6NIE9_189_297_0-17	NA	A6NIE9	2.40.10.10	189	206	17
A6NIE9_189_297_19-47	NA	A6NIE9	2.40.10.10	208	236	29
A6NIE9_189_297_49-82	NA	A6NIE9	2.40.10.10	238	271	34
A6NIE9_189_297_84-97	7	A6NIE9	2.40.10.10	273	286	14
A6NIR3_447_580_0-46	NA	A6NIR3	1.10.220.150	447	493	46
A6NIR3_447_580_103-129	NA	A6NIR3	1.10.220.150	550	576	27
A6NIR3_447_580_48-62	NA	A6NIR3	1.10.220.150	495	509	15
A6NIR3_447_580_64-77	NA	A6NIR3	1.10.220.150	511	524	14
A6NIR3_447_580_79-101	NA	A6NIR3	1.10.220.150	526	548	23
A6NJI9_38_197_100-109	8	A6NJI9	3.80.10.10	138	147	10
A6NJI9_38_197_33-48	NA	A6NJI9	3.80.10.10	71	86	16
A6NJI9_38_197_50-72	NA	A6NJI9	3.80.10.10	88	110	23
A6NJI9_38_197_74-86	NA	A6NJI9	3.80.10.10	112	124	13
A6NJI9_38_197_88-98	35	A6NJI9	3.80.10.10	126	136	11
A6NJY1_1_259_0-31	43	A6NJY1	1.20.1530.20	13	44	31
A6NJY1_1_259_115-147	NA	A6NJY1	1.20.1530.20	128	160	33
A6NJY1_1_259_149-178	31	A6NJY1	1.20.1530.20	162	191	30
A6NJY1_1_259_180-212	NA	A6NJY1	1.20.1530.20	193	225	33
A6NJY1_1_259_214-242	0	A6NJY1	1.20.1530.20	227	255	29
A6NJY1_1_259_33-65	32	A6NJY1	1.20.1530.20	46	78	33
A6NJY1_1_259_67-88	9	A6NJY1	1.20.1530.20	80	101	22
A6NJY1_1_259_90-113	NA	A6NJY1	1.20.1530.20	103	126	24
A6NJZ7_834_897_0-13	NA	A6NJZ7	2.30.30.40	835	848	13
A6NJZ7_834_897_15-28	NA	A6NJZ7	2.30.30.40	850	863	14
A6NJZ7_834_897_30-58	NA	A6NJZ7	2.30.30.40	865	893	29
A6NK02_286_467_0-35	NA	A6NK02	2.60.120.920	288	323	35
A6NK02_286_467_118-131	142	A6NK02	2.60.120.920	406	419	14
A6NK02_286_467_133-143	14	A6NK02	2.60.120.920	421	431	11
A6NK02_286_467_145-166	NA	A6NK02	2.60.120.920	433	454	22
A6NK02_286_467_37-56	143	A6NK02	2.60.120.920	325	344	20
A6NK02_286_467_58-88	NA	A6NK02	2.60.120.920	346	376	31
A6NK02_286_467_90-116	NA	A6NK02	2.60.120.920	378	404	27
A6NK44_39_157_0-10	14	A6NK44	3.10.180.10	39	49	11
A6NK44_39_157_12-27	NA	A6NK44	3.10.180.10	51	66	16
A6NK44_39_157_29-52	NA	A6NK44	3.10.180.10	68	91	24
A6NK44_39_157_54-79	NA	A6NK44	3.10.180.10	93	118	26
A6NK44_39_157_81-95	NA	A6NK44	3.10.180.10	120	134	15
A6NK44_39_157_97-114	NA	A6NK44	3.10.180.10	136	153	18
A6NK58_5_221_0-29	NA	A6NK58	3.30.930.10	5	34	29
A6NK58_5_221_104-125	9	A6NK58	3.30.930.10	109	130	22
A6NK58_5_221_127-155	NA	A6NK58	3.30.930.10	132	160	29
A6NK58_5_221_157-182	NA	A6NK58	3.30.930.10	162	187	26
A6NK58_5_221_184-194	14	A6NK58	3.30.930.10	189	199	11
A6NK58_5_221_196-212	6	A6NK58	3.30.930.10	201	217	17
A6NK58_5_221_31-63	NA	A6NK58	3.30.930.10	36	68	33
A6NK58_5_221_65-102	NA	A6NK58	3.30.930.10	70	107	38
A6NKC9_49_143_0-16	NA	A6NKC9	3.30.505.10	49	65	17
A6NKC9_49_143_18-30	NA	A6NKC9	3.30.505.10	67	79	13
A6NKC9_49_143_32-54	NA	A6NKC9	3.30.505.10	81	103	23
A6NKC9_49_143_56-83	NA	A6NKC9	3.30.505.10	105	132	28
A6NKD2_156_292_0-37	168	A6NKD2	3.30.1120.90	156	193	37
A6NKD2_156_292_110-129	17	A6NKD2	3.30.1120.90	266	285	20
A6NKD2_156_292_39-68	169	A6NKD2	3.30.1120.90	195	224	30
A6NKD2_156_292_70-84	27	A6NKD2	3.30.1120.90	226	240	15
A6NKD2_156_292_86-108	NA	A6NKD2	3.30.1120.90	242	264	23
A6NKF1_109_399_0-27	NA	A6NKF1	1.25.40.990	109	136	27
A6NKF1_109_399_111-140	NA	A6NKF1	1.25.40.990	220	249	30
A6NKF1_109_399_142-163	NA	A6NKF1	1.25.40.990	251	272	22
A6NKF1_109_399_165-205	NA	A6NKF1	1.25.40.990	274	314	41
A6NKF1_109_399_207-246	NA	A6NKF1	1.25.40.990	316	355	40
A6NKF1_109_399_248-273	NA	A6NKF1	1.25.40.990	357	382	26
A6NKF1_109_399_29-53	21	A6NKF1	1.25.40.990	138	162	25
A6NKF1_109_399_55-83	0	A6NKF1	1.25.40.990	164	192	29
A6NKF1_109_399_85-109	21	A6NKF1	1.25.40.990	194	218	25
A6NKF2_97_221_33-67	NA	A6NKF2	1.10.150.60	132	166	35
A6NKF2_97_221_6-31	NA	A6NKF2	1.10.150.60	105	130	24
A6NKF2_97_221_69-81	NA	A6NKF2	1.10.150.60	168	180	13
A6NKF2_97_221_83-118	NA	A6NKF2	1.10.150.60	182	217	36
A6NKG5_399_530_0-12	5	A6NKG5	2.40.70.10	408	420	13
A6NKG5_399_530_14-45	NA	A6NKG5	2.40.70.10	422	453	32
A6NKG5_399_530_47-57	14	A6NKG5	2.40.70.10	455	465	11
A6NKG5_399_530_59-76	NA	A6NKG5	2.40.70.10	467	484	18
A6NKG5_399_530_78-109	NA	A6NKG5	2.40.70.10	486	517	32
A6NL99_32_278_0-30	31	A6NL99	1.20.1080.10	32	62	30
A6NL99_32_278_111-133	NA	A6NL99	1.20.1080.10	143	165	23
A6NL99_32_278_135-163	0	A6NL99	1.20.1080.10	167	195	29
A6NL99_32_278_165-185	25	A6NL99	1.20.1080.10	197	217	21
A6NL99_32_278_187-209	NA	A6NL99	1.20.1080.10	219	241	23
A6NL99_32_278_211-242	NA	A6NL99	1.20.1080.10	243	274	32
A6NL99_32_278_32-54	20	A6NL99	1.20.1080.10	64	86	23
A6NL99_32_278_56-74	NA	A6NL99	1.20.1080.10	88	106	19
A6NL99_32_278_76-109	51	A6NL99	1.20.1080.10	108	141	34
A6NLC8_101_189_0-28	NA	A6NLC8	1.10.20.10	101	129	28
A6NLC8_101_189_30-52	20	A6NLC8	1.10.20.10	131	153	23
A6NLC8_101_189_54-80	NA	A6NLC8	1.10.20.10	155	181	27
A6NLF2_1_90_0-17	6	A6NLF2	1.20.930.10	5	22	17
A6NLF2_1_90_19-33	1	A6NLF2	1.20.930.10	24	38	15
A6NLF2_1_90_35-55	25	A6NLF2	1.20.930.10	40	60	21
A6NLF2_1_90_57-66	18	A6NLF2	1.20.930.10	62	71	10
A6NLI5_278_450_0-40	NA	A6NLI5	2.60.120.920	278	318	40
A6NLI5_278_450_108-119	NA	A6NLI5	2.60.120.920	386	397	12
A6NLI5_278_450_121-135	NA	A6NLI5	2.60.120.920	399	413	15
A6NLI5_278_450_137-147	14	A6NLI5	2.60.120.920	415	425	11
A6NLI5_278_450_149-157	39	A6NLI5	2.60.120.920	427	435	9
A6NLI5_278_450_42-58	NA	A6NLI5	2.60.120.920	320	336	17
A6NLI5_278_450_60-85	NA	A6NLI5	2.60.120.920	338	363	26
A6NLI5_278_450_87-106	NA	A6NLI5	2.60.120.920	365	384	20
A6NLJ0_235_358_0-23	NA	A6NLJ0	2.60.40.150	237	260	23
A6NLJ0_235_358_25-40	40	A6NLJ0	2.60.40.150	262	277	16
A6NLJ0_235_358_42-60	NA	A6NLJ0	2.60.40.150	279	297	19
A6NLJ0_235_358_62-87	NA	A6NLJ0	2.60.40.150	299	324	26
A6NLJ0_235_358_89-107	NA	A6NLJ0	2.60.40.150	326	344	19
A6NM10_8_246_0-19	3	A6NM10	1.20.1080.10	9	28	19
A6NM10_8_246_117-162	NA	A6NM10	1.20.1080.10	126	171	46
A6NM10_8_246_164-182	3	A6NM10	1.20.1080.10	173	191	19
A6NM10_8_246_184-205	NA	A6NM10	1.20.1080.10	193	214	22
A6NM10_8_246_207-232	23	A6NM10	1.20.1080.10	216	241	26
A6NM10_8_246_21-46	NA	A6NM10	1.20.1080.10	30	55	26
A6NM10_8_246_48-65	19	A6NM10	1.20.1080.10	57	74	18
A6NM10_8_246_67-84	NA	A6NM10	1.20.1080.10	76	93	18
A6NM10_8_246_86-115	31	A6NM10	1.20.1080.10	95	124	30
A6NM43_221_370_0-14	NA	A6NM43	3.50.7.10	221	235	14
A6NM43_221_370_108-117	8	A6NM43	3.50.7.10	329	338	10
A6NM43_221_370_119-134	NA	A6NM43	3.50.7.10	340	355	16
A6NM43_221_370_16-33	NA	A6NM43	3.50.7.10	237	254	18
A6NM43_221_370_35-64	NA	A6NM43	3.50.7.10	256	285	30
A6NM43_221_370_66-86	212	A6NM43	3.50.7.10	287	307	21
A6NM43_221_370_88-106	NA	A6NM43	3.50.7.10	309	327	19
A6NM43_36_182_0-27	NA	A6NM43	1.10.560.10	36	63	27
A6NM43_36_182_122-142	NA	A6NM43	1.10.560.10	158	178	21
A6NM43_36_182_29-45	NA	A6NM43	1.10.560.10	65	81	17
A6NM43_36_182_47-62	13	A6NM43	1.10.560.10	83	98	16
A6NM43_36_182_64-90	24	A6NM43	1.10.560.10	100	126	27
A6NM43_36_182_92-120	NA	A6NM43	1.10.560.10	128	156	29
A6NM43_408_517_0-22	9	A6NM43	1.10.560.10	408	430	22
A6NM43_408_517_24-50	24	A6NM43	1.10.560.10	432	458	27
A6NM43_408_517_52-83	NA	A6NM43	1.10.560.10	460	491	32
A6NM43_408_517_85-105	25	A6NM43	1.10.560.10	493	513	21
A6NM45_3_193_0-37	NA	A6NM45	1.20.140.150	3	40	37
A6NM45_3_193_107-150	45	A6NM45	1.20.140.150	110	153	44
A6NM45_3_193_152-182	NA	A6NM45	1.20.140.150	155	185	31
A6NM45_3_193_39-55	81	A6NM45	1.20.140.150	42	58	17
A6NM45_3_193_57-105	NA	A6NM45	1.20.140.150	60	108	49
A6NM76_18_312_0-32	44	A6NM76	1.20.1070.10	18	50	32
A6NM76_18_312_111-148	79	A6NM76	1.20.1070.10	129	166	38
A6NM76_18_312_150-169	80	A6NM76	1.20.1070.10	168	187	20
A6NM76_18_312_171-208	47	A6NM76	1.20.1070.10	189	226	38
A6NM76_18_312_210-242	32	A6NM76	1.20.1070.10	228	260	33
A6NM76_18_312_244-285	NA	A6NM76	1.20.1070.10	262	303	42
A6NM76_18_312_34-66	NA	A6NM76	1.20.1070.10	52	84	33
A6NM76_18_312_68-109	34	A6NM76	1.20.1070.10	86	127	42
A6NMX2_61_242_0-16	40	A6NMX2	3.30.760.10	61	77	16
A6NMX2_61_242_106-121	NA	A6NMX2	3.30.760.10	167	182	16
A6NMX2_61_242_123-135	5	A6NMX2	3.30.760.10	184	196	13
A6NMX2_61_242_137-154	19	A6NMX2	3.30.760.10	198	215	18
A6NMX2_61_242_156-171	NA	A6NMX2	3.30.760.10	217	232	16
A6NMX2_61_242_18-34	NA	A6NMX2	3.30.760.10	79	95	17
A6NMX2_61_242_36-69	NA	A6NMX2	3.30.760.10	97	130	34
A6NMX2_61_242_71-84	7	A6NMX2	3.30.760.10	132	145	14
A6NMX2_61_242_86-104	3	A6NMX2	3.30.760.10	147	165	19
A6NMY6_105_184_0-15	1	A6NMY6	1.10.220.10	105	120	15
A6NMY6_105_184_17-33	6	A6NMY6	1.10.220.10	122	138	17
A6NMY6_105_184_35-53	NA	A6NMY6	1.10.220.10	140	158	19
A6NMY6_105_184_55-75	NA	A6NMY6	1.10.220.10	160	180	21
A6NMY6_185_265_0-19	3	A6NMY6	1.10.220.10	185	204	19
A6NMY6_185_265_21-35	1	A6NMY6	1.10.220.10	206	220	15
A6NMY6_185_265_37-62	41	A6NMY6	1.10.220.10	222	247	26
A6NMY6_185_265_64-76	2	A6NMY6	1.10.220.10	249	261	13
A6NMY6_266_339_0-13	2	A6NMY6	1.10.220.10	266	279	13
A6NMY6_266_339_15-29	1	A6NMY6	1.10.220.10	281	295	15
A6NMY6_266_339_31-56	41	A6NMY6	1.10.220.10	297	322	26
A6NMY6_266_339_58-68	35	A6NMY6	1.10.220.10	324	334	11
A6NMZ7_227_424_0-13	7	A6NMZ7	3.40.50.410	227	240	14
A6NMZ7_227_424_103-118	NA	A6NMZ7	3.40.50.410	330	345	16
A6NMZ7_227_424_120-143	NA	A6NMZ7	3.40.50.410	347	370	24
A6NMZ7_227_424_145-164	NA	A6NMZ7	3.40.50.410	372	391	20
A6NMZ7_227_424_15-34	17	A6NMZ7	3.40.50.410	242	261	20
A6NMZ7_227_424_166-193	22	A6NMZ7	3.40.50.410	393	420	28
A6NMZ7_227_424_36-60	207	A6NMZ7	3.40.50.410	263	287	25
A6NMZ7_227_424_62-75	4	A6NMZ7	3.40.50.410	289	302	14
A6NMZ7_227_424_77-101	NA	A6NMZ7	3.40.50.410	304	328	25
A6NMZ7_620_806_0-13	7	A6NMZ7	3.40.50.410	620	633	14
A6NMZ7_620_806_117-140	NA	A6NMZ7	3.40.50.410	737	760	24
A6NMZ7_620_806_142-159	NA	A6NMZ7	3.40.50.410	762	779	18
A6NMZ7_620_806_15-34	17	A6NMZ7	3.40.50.410	635	654	20
A6NMZ7_620_806_161-182	9	A6NMZ7	3.40.50.410	781	802	22
A6NMZ7_620_806_36-60	207	A6NMZ7	3.40.50.410	656	680	25
A6NMZ7_620_806_62-75	4	A6NMZ7	3.40.50.410	682	695	14
A6NMZ7_620_806_77-97	NA	A6NMZ7	3.40.50.410	697	717	21
A6NMZ7_620_806_99-115	NA	A6NMZ7	3.40.50.410	719	735	17
A6NMZ7_996_1187_0-12	5	A6NMZ7	3.40.50.410	999	1011	13
A6NMZ7_996_1187_101-116	NA	A6NMZ7	3.40.50.410	1100	1115	16
A6NMZ7_996_1187_118-141	NA	A6NMZ7	3.40.50.410	1117	1140	24
A6NMZ7_996_1187_143-162	NA	A6NMZ7	3.40.50.410	1142	1161	20
A6NMZ7_996_1187_14-34	25	A6NMZ7	3.40.50.410	1013	1033	21
A6NMZ7_996_1187_164-184	NA	A6NMZ7	3.40.50.410	1163	1183	21
A6NMZ7_996_1187_36-59	NA	A6NMZ7	3.40.50.410	1035	1058	24
A6NMZ7_996_1187_61-74	4	A6NMZ7	3.40.50.410	1060	1073	14
A6NMZ7_996_1187_76-99	NA	A6NMZ7	3.40.50.410	1075	1098	24
A6NN92_1_201_0-27	NA	A6NN92	1.20.1440.80	3	30	27
A6NN92_1_201_106-150	NA	A6NN92	1.20.1440.80	109	153	45
A6NN92_1_201_152-192	NA	A6NN92	1.20.1440.80	155	195	41
A6NN92_1_201_29-54	NA	A6NN92	1.20.1440.80	32	57	26
A6NN92_1_201_56-104	NA	A6NN92	1.20.1440.80	59	107	49
A6NNM3_834_897_0-13	NA	A6NNM3	2.30.30.40	835	848	13
A6NNM3_834_897_15-28	NA	A6NNM3	2.30.30.40	850	863	14
A6NNM3_834_897_30-58	NA	A6NNM3	2.30.30.40	865	893	29
A6NNM8_218_444_0-37	NA	A6NNM8	3.30.470.20	218	255	37
A6NNM8_218_444_108-143	NA	A6NNM8	3.30.470.20	326	361	36
A6NNM8_218_444_145-164	NA	A6NNM8	3.30.470.20	363	382	20
A6NNM8_218_444_166-183	NA	A6NNM8	3.30.470.20	384	401	18
A6NNM8_218_444_185-218	NA	A6NNM8	3.30.470.20	403	436	34
A6NNM8_218_444_39-62	NA	A6NNM8	3.30.470.20	257	280	24
A6NNM8_218_444_64-82	NA	A6NNM8	3.30.470.20	282	300	19
A6NNM8_218_444_84-106	NA	A6NNM8	3.30.470.20	302	324	23
A6NNS2_23_305_0-63	NA	A6NNS2	3.40.50.720	23	86	63
A6NNS2_23_305_116-143	22	A6NNS2	3.40.50.720	139	166	28
A6NNS2_23_305_145-164	NA	A6NNS2	3.40.50.720	168	187	20
A6NNS2_23_305_166-187	9	A6NNS2	3.40.50.720	189	210	22
A6NNS2_23_305_189-211	NA	A6NNS2	3.40.50.720	212	234	23
A6NNS2_23_305_220-270	NA	A6NNS2	3.40.50.720	243	293	51
A6NNS2_23_305_65-92	NA	A6NNS2	3.40.50.720	88	115	28
A6NNS2_23_305_94-114	NA	A6NNS2	3.40.50.720	117	137	21
A6NNY8_72_427_0-37	NA	A6NNY8	3.90.70.10	74	111	37
A6NNY8_72_427_112-138	NA	A6NNY8	3.90.70.10	186	212	27
A6NNY8_72_427_145-172	NA	A6NNY8	3.90.70.10	219	246	28
A6NNY8_72_427_174-205	NA	A6NNY8	3.90.70.10	248	279	32
A6NNY8_72_427_219-243	NA	A6NNY8	3.90.70.10	293	317	25
A6NNY8_72_427_245-275	NA	A6NNY8	3.90.70.10	319	349	31
A6NNY8_72_427_277-302	NA	A6NNY8	3.90.70.10	351	376	26
A6NNY8_72_427_304-324	NA	A6NNY8	3.90.70.10	378	398	21
A6NNY8_72_427_47-58	10	A6NNY8	3.90.70.10	121	132	12
A6NNY8_72_427_70-110	NA	A6NNY8	3.90.70.10	144	184	41
A6NNZ2_1_263_0-38	NA	A6NNZ2	3.40.50.1440	2	40	39
A6NNZ2_1_263_109-148	198	A6NNZ2	3.40.50.1440	111	150	40
A6NNZ2_1_263_150-171	199	A6NNZ2	3.40.50.1440	152	173	22
A6NNZ2_1_263_173-197	202	A6NNZ2	3.40.50.1440	175	199	25
A6NNZ2_1_263_199-225	NA	A6NNZ2	3.40.50.1440	201	227	27
A6NNZ2_1_263_227-242	13	A6NNZ2	3.40.50.1440	229	244	16
A6NNZ2_1_263_40-54	NA	A6NNZ2	3.40.50.1440	42	56	15
A6NNZ2_1_263_56-77	200	A6NNZ2	3.40.50.1440	58	79	22
A6NNZ2_1_263_79-107	201	A6NNZ2	3.40.50.1440	81	109	29
A6NNZ2_264_373_0-11	170	A6NNZ2	3.30.1330.20	264	275	11
A6NNZ2_264_373_13-41	171	A6NNZ2	3.30.1330.20	277	305	29
A6NNZ2_264_373_43-58	172	A6NNZ2	3.30.1330.20	307	322	16
A6NNZ2_264_373_60-76	6	A6NNZ2	3.30.1330.20	324	340	17
A6NNZ2_264_373_78-94	126	A6NNZ2	3.30.1330.20	342	358	17
A6PVC2_367_578_0-13	4	A6PVC2	3.30.470.20	367	380	14
A6PVC2_367_578_120-149	31	A6PVC2	3.30.470.20	487	516	30
A6PVC2_367_578_151-166	40	A6PVC2	3.30.470.20	518	533	16
A6PVC2_367_578_15-50	NA	A6PVC2	3.30.470.20	382	417	36
A6PVC2_367_578_168-184	NA	A6PVC2	3.30.470.20	535	551	17
A6PVC2_367_578_186-204	3	A6PVC2	3.30.470.20	553	571	19
A6PVC2_367_578_52-72	NA	A6PVC2	3.30.470.20	419	439	21
A6PVC2_367_578_74-95	NA	A6PVC2	3.30.470.20	441	462	22
A6PVC2_367_578_97-118	NA	A6PVC2	3.30.470.20	464	485	22
A6QL63_564_865_103-136	NA	A6QL63	1.25.40.20	667	700	34
A6QL63_564_865_138-160	NA	A6QL63	1.25.40.20	702	724	23
A6QL63_564_865_162-205	NA	A6QL63	1.25.40.20	726	769	44
A6QL63_564_865_25-54	NA	A6QL63	1.25.40.20	589	618	30
A6QL63_564_865_56-75	NA	A6QL63	1.25.40.20	620	639	20
A6QL63_564_865_6-19	4	A6QL63	1.25.40.20	570	583	14
A6QL63_564_865_77-101	NA	A6QL63	1.25.40.20	641	665	25
A7E2Y1_71_121_0-15	NA	A7E2Y1	2.30.30.360	75	90	15
A7E2Y1_71_121_17-42	NA	A7E2Y1	2.30.30.360	92	117	26
A7E2Y1_758_887_0-21	NA	A7E2Y1	1.20.5.4820	758	779	22
A7E2Y1_758_887_23-37	85	A7E2Y1	1.20.5.4820	781	795	15
A7E2Y1_758_887_39-114	86	A7E2Y1	1.20.5.4820	797	872	76
A7KAX9_118_237_0-27	NA	A7KAX9	3.30.1520.10	121	148	27
A7KAX9_118_237_29-43	27	A7KAX9	3.30.1520.10	150	164	15
A7KAX9_118_237_45-67	NA	A7KAX9	3.30.1520.10	166	188	23
A7KAX9_118_237_69-82	NA	A7KAX9	3.30.1520.10	190	203	14
A7KAX9_118_237_84-108	21	A7KAX9	3.30.1520.10	205	229	25
A7KAX9_262_331_0-17	122	A7KAX9	2.30.30.40	262	279	17
A7KAX9_262_331_19-31	NA	A7KAX9	2.30.30.40	281	293	13
A7KAX9_262_331_33-53	NA	A7KAX9	2.30.30.40	295	315	21
A7KAX9_368_576_0-10	NA	A7KAX9	1.10.555.10	369	379	11
A7KAX9_368_576_106-142	64	A7KAX9	1.10.555.10	475	511	37
A7KAX9_368_576_12-64	NA	A7KAX9	1.10.555.10	381	433	53
A7KAX9_368_576_144-170	NA	A7KAX9	1.10.555.10	513	539	27
A7KAX9_368_576_172-195	16	A7KAX9	1.10.555.10	541	564	24
A7KAX9_368_576_66-104	NA	A7KAX9	1.10.555.10	435	473	39
A7MBM2_483_647_0-24	16	A7MBM2	1.20.1640.10	483	507	24
A7MBM2_483_647_130-160	43	A7MBM2	1.20.1640.10	613	643	31
A7MBM2_483_647_26-54	0	A7MBM2	1.20.1640.10	509	537	29
A7MBM2_483_647_56-90	33	A7MBM2	1.20.1640.10	539	573	35
A7MBM2_483_647_92-128	NA	A7MBM2	1.20.1640.10	575	611	37
A7MBM2_954_1121_0-29	0	A7MBM2	1.20.1640.10	954	983	29
A7MBM2_954_1121_128-159	44	A7MBM2	1.20.1640.10	1082	1113	32
A7MBM2_954_1121_31-58	22	A7MBM2	1.20.1640.10	985	1012	28
A7MBM2_954_1121_60-92	32	A7MBM2	1.20.1640.10	1014	1046	33
A7MBM2_954_1121_94-126	32	A7MBM2	1.20.1640.10	1048	1080	33
A8K2U0_120_215_0-11	11	A8K2U0	2.60.40.1930	120	131	12
A8K2U0_120_215_13-29	NA	A8K2U0	2.60.40.1930	133	149	17
A8K2U0_120_215_31-44	7	A8K2U0	2.60.40.1930	151	164	14
A8K2U0_120_215_46-55	8	A8K2U0	2.60.40.1930	166	175	10
A8K2U0_120_215_57-71	27	A8K2U0	2.60.40.1930	177	191	15
A8K2U0_120_215_73-83	14	A8K2U0	2.60.40.1930	193	203	11
A8K2U0_1324_1454_0-13	7	A8K2U0	2.60.40.690	1326	1339	14
A8K2U0_1324_1454_101-115	27	A8K2U0	2.60.40.690	1427	1441	15
A8K2U0_1324_1454_15-32	100	A8K2U0	2.60.40.690	1341	1358	18
A8K2U0_1324_1454_34-50	NA	A8K2U0	2.60.40.690	1360	1376	17
A8K2U0_1324_1454_52-68	NA	A8K2U0	2.60.40.690	1378	1394	17
A8K2U0_1324_1454_70-81	11	A8K2U0	2.60.40.690	1396	1407	12
A8K2U0_1324_1454_83-99	115	A8K2U0	2.60.40.690	1409	1425	17
A8K2U0_216_336_0-11	11	A8K2U0	2.60.40.1940	219	230	12
A8K2U0_216_336_13-26	7	A8K2U0	2.60.40.1940	232	245	14
A8K2U0_216_336_28-49	NA	A8K2U0	2.60.40.1940	247	268	22
A8K2U0_216_336_51-85	NA	A8K2U0	2.60.40.1940	270	304	35
A8K2U0_216_336_87-103	151	A8K2U0	2.60.40.1940	306	322	17
A8K2U0_451_556_0-9	8	A8K2U0	2.60.40.1930	451	460	10
A8K2U0_451_556_11-30	NA	A8K2U0	2.60.40.1930	462	481	20
A8K2U0_451_556_32-45	7	A8K2U0	2.60.40.1930	483	496	14
A8K2U0_451_556_47-60	7	A8K2U0	2.60.40.1930	498	511	14
A8K2U0_451_556_62-77	40	A8K2U0	2.60.40.1930	513	528	16
A8K2U0_451_556_79-90	11	A8K2U0	2.60.40.1930	530	541	12
A8MPP1_670_875_0-10	NA	A8MPP1	3.40.50.300	670	680	11
A8MPP1_670_875_117-150	NA	A8MPP1	3.40.50.300	787	820	34
A8MPP1_670_875_12-27	13	A8MPP1	3.40.50.300	682	697	16
A8MPP1_670_875_152-182	NA	A8MPP1	3.40.50.300	822	852	31
A8MPP1_670_875_184-200	NA	A8MPP1	3.40.50.300	854	870	17
A8MPP1_670_875_29-55	NA	A8MPP1	3.40.50.300	699	725	27
A8MPP1_670_875_57-74	NA	A8MPP1	3.40.50.300	727	744	18
A8MPP1_670_875_76-92	6	A8MPP1	3.40.50.300	746	762	17
A8MPP1_670_875_94-115	NA	A8MPP1	3.40.50.300	764	785	22
A8MPY1_44_263_0-34	NA	A8MPY1	2.70.170.10	65	99	34
A8MPY1_44_263_128-155	NA	A8MPY1	2.70.170.10	193	220	28
A8MPY1_44_263_157-184	NA	A8MPY1	2.70.170.10	222	249	28
A8MPY1_44_263_36-60	NA	A8MPY1	2.70.170.10	101	125	25
A8MPY1_44_263_62-90	154	A8MPY1	2.70.170.10	127	155	29
A8MPY1_44_263_92-126	NA	A8MPY1	2.70.170.10	157	191	35
A8MQ27_40_193_0-10	NA	A8MQ27	2.60.120.920	40	50	11
A8MQ27_40_193_113-131	NA	A8MQ27	2.60.120.920	153	171	19
A8MQ27_40_193_12-23	NA	A8MQ27	2.60.120.920	52	63	12
A8MQ27_40_193_133-149	NA	A8MQ27	2.60.120.920	173	189	17
A8MQ27_40_193_25-36	11	A8MQ27	2.60.120.920	65	76	12
A8MQ27_40_193_38-51	7	A8MQ27	2.60.120.920	78	91	14
A8MQ27_40_193_53-69	NA	A8MQ27	2.60.120.920	93	109	17
A8MQ27_40_193_71-97	NA	A8MQ27	2.60.120.920	111	137	27
A8MQ27_40_193_99-111	5	A8MQ27	2.60.120.920	139	151	13
A8MT19_20_392_0-29	NA	A8MT19	1.25.40.280	26	55	30
A8MT19_20_392_101-124	16	A8MT19	1.25.40.280	127	150	24
A8MT19_20_392_126-152	24	A8MT19	1.25.40.280	152	178	27
A8MT19_20_392_154-190	NA	A8MT19	1.25.40.280	180	216	37
A8MT19_20_392_192-221	31	A8MT19	1.25.40.280	218	247	30
A8MT19_20_392_223-257	33	A8MT19	1.25.40.280	249	283	35
A8MT19_20_392_259-300	NA	A8MT19	1.25.40.280	285	326	42
A8MT19_20_392_302-320	3	A8MT19	1.25.40.280	328	346	19
A8MT19_20_392_31-77	NA	A8MT19	1.25.40.280	57	103	47
A8MT19_20_392_322-349	22	A8MT19	1.25.40.280	348	375	28
A8MT19_20_392_79-99	NA	A8MT19	1.25.40.280	105	125	21
A8MTI9_73_323_0-28	NA	A8MTI9	2.40.10.10	73	101	28
A8MTI9_73_323_111-124	7	A8MTI9	2.40.10.10	184	197	14
A8MTI9_73_323_126-148	NA	A8MTI9	2.40.10.10	199	221	23
A8MTI9_73_323_150-170	NA	A8MTI9	2.40.10.10	223	243	21
A8MTI9_73_323_172-210	NA	A8MTI9	2.40.10.10	245	283	39	Ser275	Ser275: nucleofuge, nucleophile, proton acceptor, proton donor, reactant
A8MTI9_73_323_212-226	125	A8MTI9	2.40.10.10	285	299	15
A8MTI9_73_323_228-246	NA	A8MTI9	2.40.10.10	301	319	19
A8MTI9_73_323_30-54	NA	A8MTI9	2.40.10.10	103	127	25
A8MTI9_73_323_56-72	NA	A8MTI9	2.40.10.10	129	145	17
A8MTI9_73_323_74-90	NA	A8MTI9	2.40.10.10	147	163	17
A8MTI9_73_323_92-109	NA	A8MTI9	2.40.10.10	165	182	18
A8MTL9_1_134_0-15	13	A8MTL9	3.30.497.10	2	17	16
A8MTL9_1_134_17-28	NA	A8MTL9	3.30.497.10	19	30	12
A8MTL9_1_134_30-51	9	A8MTL9	3.30.497.10	32	53	22
A8MTL9_1_134_53-67	27	A8MTL9	3.30.497.10	55	69	15
A8MTL9_1_134_69-94	NA	A8MTL9	3.30.497.10	71	96	26
A8MU46_379_485_0-45	NA	A8MU46	1.10.418.10	379	424	45
A8MU46_379_485_47-71	NA	A8MU46	1.10.418.10	426	450	25
A8MU46_379_485_73-87	NA	A8MU46	1.10.418.10	452	466	15
A8MU46_379_485_89-102	4	A8MU46	1.10.418.10	468	481	14
A8MUH7_5_107_0-9	8	A8MUH7	2.30.42.10	10	19	10
A8MUH7_5_107_11-21	14	A8MUH7	2.30.42.10	21	31	11
A8MUH7_5_107_23-35	5	A8MUH7	2.30.42.10	33	45	13
A8MUH7_5_107_37-55	NA	A8MUH7	2.30.42.10	47	65	19
A8MUH7_5_107_57-71	1	A8MUH7	2.30.42.10	67	81	15
A8MUH7_5_107_73-89	NA	A8MUH7	2.30.42.10	83	99	17
A8MUP6_2_242_0-52	NA	A8MUP6	1.20.140.150	9	61	52
A8MUP6_2_242_110-143	51	A8MUP6	1.20.140.150	119	152	34
A8MUP6_2_242_145-183	53	A8MUP6	1.20.140.150	154	192	39
A8MUP6_2_242_185-229	NA	A8MUP6	1.20.140.150	194	238	45
A8MUP6_2_242_54-92	NA	A8MUP6	1.20.140.150	63	101	39
A8MUP6_2_242_94-108	NA	A8MUP6	1.20.140.150	103	117	15
A8MUU1_1_100_0-13	7	A8MUU1	2.40.128.20	1	14	14
A8MUU1_1_100_15-35	NA	A8MUU1	2.40.128.20	16	36	21
A8MUU1_1_100_37-66	NA	A8MUU1	2.40.128.20	38	67	30
A8MUU1_1_100_68-78	14	A8MUU1	2.40.128.20	69	79	11
A8MUU1_1_100_80-89	8	A8MUU1	2.40.128.20	81	90	10
A8MV23_22_351_0-22	9	A8MV23	3.30.497.10	22	44	22
A8MV23_22_351_102-122	NA	A8MV23	3.30.497.10	124	144	21
A8MV23_22_351_124-146	NA	A8MV23	3.30.497.10	146	168	23
A8MV23_22_351_148-158	14	A8MV23	3.30.497.10	170	180	11
A8MV23_22_351_160-183	NA	A8MV23	3.30.497.10	182	205	24
A8MV23_22_351_185-196	11	A8MV23	3.30.497.10	207	218	12
A8MV23_22_351_198-243	NA	A8MV23	3.30.497.10	220	265	46
A8MV23_22_351_24-48	NA	A8MV23	3.30.497.10	46	70	25
A8MV23_22_351_245-270	NA	A8MV23	3.30.497.10	267	292	26
A8MV23_22_351_272-311	NA	A8MV23	3.30.497.10	294	333	40
A8MV23_22_351_50-65	NA	A8MV23	3.30.497.10	72	87	16
A8MV23_22_351_67-82	13	A8MV23	3.30.497.10	89	104	16
A8MV23_22_351_84-100	115	A8MV23	3.30.497.10	106	122	17
A8MVU1_1_117_0-7	15	A8MVU1	3.30.1520.10	3	10	8
A8MVU1_1_117_40-55	NA	A8MVU1	3.30.1520.10	43	58	16
A8MVU1_1_117_57-80	16	A8MVU1	3.30.1520.10	60	83	24
A8MVU1_1_117_82-91	18	A8MVU1	3.30.1520.10	85	94	10
A8MVU1_1_117_9-38	NA	A8MVU1	3.30.1520.10	12	41	30
A8MW92_79_146_0-12	121	A8MW92	2.30.30.140	87	99	13
A8MW92_79_146_14-24	14	A8MW92	2.30.30.140	101	111	11
A8MW92_79_146_26-47	NA	A8MW92	2.30.30.140	113	134	22
A8MWD9_1_76_0-15	NA	A8MWD9	2.30.30.100	7	22	15
A8MWD9_1_76_17-28	NA	A8MWD9	2.30.30.100	24	35	12
A8MWD9_1_76_30-44	NA	A8MWD9	2.30.30.100	37	51	15
A8MWD9_1_76_46-65	NA	A8MWD9	2.30.30.100	53	72	20
A8MWK0_54_145_0-12	NA	A8MWK0	3.10.120.10	56	68	12
A8MWK0_54_145_14-31	NA	A8MWK0	3.10.120.10	70	87	18
A8MWK0_54_145_33-57	NA	A8MWK0	3.10.120.10	89	113	25
A8MWK0_54_145_59-85	NA	A8MWK0	3.10.120.10	115	141	27
A8MWL6_20_164_0-32	NA	A8MWL6	1.20.140.150	20	52	32
A8MWL6_20_164_117-140	16	A8MWL6	1.20.140.150	137	160	24
A8MWL6_20_164_34-75	NA	A8MWL6	1.20.140.150	54	95	42
A8MWL6_20_164_77-115	53	A8MWL6	1.20.140.150	97	135	39
A8MX76_347_500_0-22	NA	A8MX76	2.60.120.380	347	369	22
A8MX76_347_500_121-133	5	A8MX76	2.60.120.380	468	480	13
A8MX76_347_500_135-147	5	A8MX76	2.60.120.380	482	494	13
A8MX76_347_500_24-42	NA	A8MX76	2.60.120.380	371	389	19
A8MX76_347_500_44-63	NA	A8MX76	2.60.120.380	391	410	20
A8MX76_347_500_65-84	NA	A8MX76	2.60.120.380	412	431	20
A8MX76_347_500_86-119	NA	A8MX76	2.60.120.380	433	466	34
A8MXE2_85_303_0-28	NA	A8MXE2	3.90.550.50	85	113	29
A8MXE2_85_303_117-136	NA	A8MXE2	3.90.550.50	202	221	20
A8MXE2_85_303_138-147	NA	A8MXE2	3.90.550.50	223	232	10
A8MXE2_85_303_149-176	229	A8MXE2	3.90.550.50	234	261	28
A8MXE2_85_303_178-196	NA	A8MXE2	3.90.550.50	263	281	19
A8MXE2_85_303_198-214	NA	A8MXE2	3.90.550.50	283	299	17
A8MXE2_85_303_30-45	40	A8MXE2	3.90.550.50	115	130	16
A8MXE2_85_303_47-87	NA	A8MXE2	3.90.550.50	132	172	41
A8MXE2_85_303_89-115	228	A8MXE2	3.90.550.50	174	200	27
A8MXQ7_104_298_100-131	NA	A8MXQ7	1.25.40.20	204	235	32
A8MXQ7_104_298_133-160	NA	A8MXQ7	1.25.40.20	237	264	28
A8MXQ7_104_298_15-63	NA	A8MXQ7	1.25.40.20	119	167	49
A8MXQ7_104_298_65-84	17	A8MXQ7	1.25.40.20	169	188	20
A8MXQ7_104_298_86-98	2	A8MXQ7	1.25.40.20	190	202	13
A8MXT2_195_316_0-13	4	A8MXT2	1.10.10.1210	199	212	14
A8MXT2_195_316_15-36	NA	A8MXT2	1.10.10.1210	214	235	22
A8MXT2_195_316_38-64	29	A8MXT2	1.10.10.1210	237	263	27
A8MXT2_195_316_66-80	27	A8MXT2	1.10.10.1210	265	279	15
A8MXT2_195_316_82-97	13	A8MXT2	1.10.10.1210	281	296	16
A8MXT2_195_316_99-113	1	A8MXT2	1.10.10.1210	298	312	15
A8MXT2_80_190_21-35	1	A8MXT2	1.10.10.1200	128	142	15
A8MXT2_80_190_37-53	6	A8MXT2	1.10.10.1200	144	160	17
A8MXT2_80_190_4-19	3	A8MXT2	1.10.10.1200	111	126	16
A8MXT2_80_190_55-69	NA	A8MXT2	1.10.10.1200	162	176	15
A8MYJ7_1_152_21-32	10	A8MYJ7	1.25.40.10	50	61	12
A8MYJ7_1_152_34-48	1	A8MYJ7	1.25.40.10	63	77	15
A8MYJ7_1_152_50-71	NA	A8MYJ7	1.25.40.10	79	100	22
A8MYJ7_1_152_73-81	36	A8MYJ7	1.25.40.10	102	110	9
A8MYU2_325_461_0-31	NA	A8MYU2	3.40.50.720	325	356	31
A8MYU2_325_461_116-128	5	A8MYU2	3.40.50.720	441	453	13
A8MYU2_325_461_33-50	NA	A8MYU2	3.40.50.720	358	375	18
A8MYU2_325_461_52-73	NA	A8MYU2	3.40.50.720	377	398	22
A8MYU2_325_461_75-95	NA	A8MYU2	3.40.50.720	400	420	21
A8MYU2_325_461_97-114	19	A8MYU2	3.40.50.720	422	439	18
A8MYV0_135_219_0-11	11	A8MYV0	3.10.20.230	135	146	12
A8MYV0_135_219_13-23	14	A8MYV0	3.10.20.230	148	158	11
A8MYV0_135_219_25-42	19	A8MYV0	3.10.20.230	160	177	18
A8MYV0_135_219_44-62	NA	A8MYV0	3.10.20.230	179	197	19
A8MYV0_135_219_64-80	NA	A8MYV0	3.10.20.230	199	215	17
A8MYV0_9_104_0-10	14	A8MYV0	3.10.20.230	16	26	11
A8MYV0_9_104_12-22	14	A8MYV0	3.10.20.230	28	38	11
A8MYV0_9_104_24-41	19	A8MYV0	3.10.20.230	40	57	18
A8MYV0_9_104_43-62	NA	A8MYV0	3.10.20.230	59	78	20
A8MYV0_9_104_64-84	NA	A8MYV0	3.10.20.230	80	100	21
A8MZ36_182_281_0-15	1	A8MZ36	1.20.58.60	188	203	15
A8MZ36_182_281_39-52	4	A8MZ36	1.20.58.60	227	240	14
A8MZ36_182_281_76-89	4	A8MZ36	1.20.58.60	264	277	14
A8MZH6_25_113_0-21	NA	A8MZH6	2.60.40.3210	26	47	21
A8MZH6_25_113_23-40	NA	A8MZH6	2.60.40.3210	49	66	18
A8MZH6_25_113_42-62	NA	A8MZH6	2.60.40.3210	68	88	21
A8MZH6_25_113_64-78	27	A8MZH6	2.60.40.3210	90	104	15
A8TX70_1955_2144_0-12	5	A8TX70	3.40.50.410	1962	1974	13
A8TX70_1955_2144_115-133	NA	A8TX70	3.40.50.410	2077	2095	19
A8TX70_1955_2144_135-157	NA	A8TX70	3.40.50.410	2097	2119	23
A8TX70_1955_2144_14-38	NA	A8TX70	3.40.50.410	1976	2000	25
A8TX70_1955_2144_159-170	NA	A8TX70	3.40.50.410	2121	2132	12
A8TX70_1955_2144_40-57	100	A8TX70	3.40.50.410	2002	2019	18
A8TX70_1955_2144_59-73	NA	A8TX70	3.40.50.410	2021	2035	15
A8TX70_1955_2144_75-87	2	A8TX70	3.40.50.410	2037	2049	13
A8TX70_1955_2144_89-113	NA	A8TX70	3.40.50.410	2051	2075	25
A8TX70_2284_2479_0-13	7	A8TX70	3.40.50.410	2289	2302	14
A8TX70_2284_2479_115-132	NA	A8TX70	3.40.50.410	2404	2421	18
A8TX70_2284_2479_134-159	NA	A8TX70	3.40.50.410	2423	2448	26
A8TX70_2284_2479_15-39	NA	A8TX70	3.40.50.410	2304	2328	25
A8TX70_2284_2479_161-173	NA	A8TX70	3.40.50.410	2450	2462	13
A8TX70_2284_2479_41-58	NA	A8TX70	3.40.50.410	2330	2347	18
A8TX70_2284_2479_60-76	NA	A8TX70	3.40.50.410	2349	2365	17
A8TX70_2284_2479_78-113	NA	A8TX70	3.40.50.410	2367	2402	36
A8TX70_28_220_0-12	5	A8TX70	3.40.50.410	29	41	13
A8TX70_28_220_102-118	NA	A8TX70	3.40.50.410	131	147	17
A8TX70_28_220_120-143	NA	A8TX70	3.40.50.410	149	172	24
A8TX70_28_220_14-33	17	A8TX70	3.40.50.410	43	62	20
A8TX70_28_220_145-161	NA	A8TX70	3.40.50.410	174	190	17
A8TX70_28_220_163-176	4	A8TX70	3.40.50.410	192	205	14
A8TX70_28_220_35-59	207	A8TX70	3.40.50.410	64	88	25
A8TX70_28_220_61-75	1	A8TX70	3.40.50.410	90	104	15
A8TX70_28_220_77-100	NA	A8TX70	3.40.50.410	106	129	24
A8TX70_625_811_0-14	7	A8TX70	3.40.50.410	625	639	14
A8TX70_625_811_100-118	NA	A8TX70	3.40.50.410	725	743	19
A8TX70_625_811_120-141	NA	A8TX70	3.40.50.410	745	766	22
A8TX70_625_811_143-160	NA	A8TX70	3.40.50.410	768	785	18
A8TX70_625_811_162-174	2	A8TX70	3.40.50.410	787	799	13
A8TX70_625_811_16-35	17	A8TX70	3.40.50.410	641	660	20
A8TX70_625_811_37-61	207	A8TX70	3.40.50.410	662	686	25
A8TX70_625_811_63-75	2	A8TX70	3.40.50.410	688	700	13
A8TX70_625_811_77-98	NA	A8TX70	3.40.50.410	702	723	22
A9UHW6_2_222_0-8	NA	A9UHW6	1.25.40.180	9	17	9
A9UHW6_2_222_10-20	35	A9UHW6	1.25.40.180	19	29	11
A9UHW6_2_222_111-132	9	A9UHW6	1.25.40.180	120	141	22
A9UHW6_2_222_134-175	NA	A9UHW6	1.25.40.180	143	184	42
A9UHW6_2_222_177-202	NA	A9UHW6	1.25.40.180	186	211	26
A9UHW6_2_222_22-59	NA	A9UHW6	1.25.40.180	31	68	38
A9UHW6_2_222_61-84	16	A9UHW6	1.25.40.180	70	93	24
A9UHW6_2_222_86-109	16	A9UHW6	1.25.40.180	95	118	24
A9Z1Z3_1486_1619_0-22	NA	A9Z1Z3	2.60.40.150	1489	1511	22
A9Z1Z3_1486_1619_111-126	NA	A9Z1Z3	2.60.40.150	1600	1615	16
A9Z1Z3_1486_1619_24-53	NA	A9Z1Z3	2.60.40.150	1513	1542	30
A9Z1Z3_1486_1619_55-87	NA	A9Z1Z3	2.60.40.150	1544	1576	33
A9Z1Z3_1486_1619_89-109	NA	A9Z1Z3	2.60.40.150	1578	1598	21
B0I1T2_638_752_0-26	NA	B0I1T2	1.20.5.4820	638	664	26
B0I1T2_638_752_28-39	10	B0I1T2	1.20.5.4820	666	677	12
B0I1T2_638_752_41-56	NA	B0I1T2	1.20.5.4820	679	694	16
B0I1T2_638_752_58-103	84	B0I1T2	1.20.5.4820	696	741	46
B0I1T2_815_1001_0-9	18	B0I1T2	2.30.29.30	815	824	10
B0I1T2_815_1001_109-119	14	B0I1T2	2.30.29.30	924	934	11
B0I1T2_815_1001_11-33	NA	B0I1T2	2.30.29.30	826	848	23
B0I1T2_815_1001_121-132	11	B0I1T2	2.30.29.30	936	947	12
B0I1T2_815_1001_134-152	3	B0I1T2	2.30.29.30	949	967	19
B0I1T2_815_1001_154-181	NA	B0I1T2	2.30.29.30	969	996	28
B0I1T2_815_1001_35-45	35	B0I1T2	2.30.29.30	850	860	11
B0I1T2_815_1001_47-66	NA	B0I1T2	2.30.29.30	862	881	20
B0I1T2_815_1001_68-89	NA	B0I1T2	2.30.29.30	883	904	22
B0I1T2_815_1001_91-107	NA	B0I1T2	2.30.29.30	906	922	17
B0YJ81_119_280_0-12	2	B0YJ81	1.20.120.550	119	131	13
B0YJ81_119_280_122-153	NA	B0YJ81	1.20.120.550	241	272	32
B0YJ81_119_280_14-42	NA	B0YJ81	1.20.120.550	133	161	29
B0YJ81_119_280_44-74	43	B0YJ81	1.20.120.550	163	193	31
B0YJ81_119_280_76-120	NA	B0YJ81	1.20.120.550	195	239	45
B1AJZ9_5_99_0-28	NA	B1AJZ9	2.60.200.20	5	33	28
B1AJZ9_5_99_30-41	11	B1AJZ9	2.60.200.20	35	46	12
B1AJZ9_5_99_43-87	NA	B1AJZ9	2.60.200.20	48	92	45
B2RC85_210_267_0-11	NA	B2RC85	2.20.110.10	210	221	12
B2RC85_210_267_13-36	NA	B2RC85	2.20.110.10	223	246	24
B2RC85_210_267_38-53	NA	B2RC85	2.20.110.10	248	263	16
B2RC85_286_347_0-14	NA	B2RC85	2.20.110.10	286	300	14
B2RC85_286_347_16-41	NA	B2RC85	2.20.110.10	302	327	26
B2RC85_88_144_0-15	NA	B2RC85	2.20.110.10	88	103	15
B2RC85_88_144_17-40	NA	B2RC85	2.20.110.10	105	128	24
B2RC85_88_144_42-52	NA	B2RC85	2.20.110.10	130	140	11
B2RNN3_194_333_0-17	NA	B2RNN3	2.60.120.40	198	215	17
B2RNN3_194_333_100-111	11	B2RNN3	2.60.120.40	298	309	12
B2RNN3_194_333_113-130	NA	B2RNN3	2.60.120.40	311	328	18
B2RNN3_194_333_19-29	14	B2RNN3	2.60.120.40	217	227	11
B2RNN3_194_333_31-47	139	B2RNN3	2.60.120.40	229	245	17
B2RNN3_194_333_49-61	5	B2RNN3	2.60.120.40	247	259	13
B2RNN3_194_333_63-83	140	B2RNN3	2.60.120.40	261	281	21
B2RNN3_194_333_85-98	7	B2RNN3	2.60.120.40	283	296	14
B2RTY4_2055_2263_0-8	NA	B2RTY4	1.10.555.10	2060	2068	9
B2RTY4_2055_2263_103-139	64	B2RTY4	1.10.555.10	2163	2199	37
B2RTY4_2055_2263_10-44	NA	B2RTY4	1.10.555.10	2070	2104	35
B2RTY4_2055_2263_141-164	65	B2RTY4	1.10.555.10	2201	2224	24
B2RTY4_2055_2263_166-199	51	B2RTY4	1.10.555.10	2226	2259	34
B2RTY4_2055_2263_46-57	10	B2RTY4	1.10.555.10	2106	2117	12
B2RTY4_2055_2263_59-101	NA	B2RTY4	1.10.555.10	2119	2161	43
B2RTY4_952_1016_0-19	NA	B2RTY4	6.20.240.20	952	971	19
B2RTY4_952_1016_21-36	13	B2RTY4	6.20.240.20	973	988	16
B2RTY4_952_1016_38-60	NA	B2RTY4	6.20.240.20	990	1012	23
B2RXH2_15_348_0-20	NA	B2RXH2	2.60.120.650	15	35	20
B2RXH2_15_348_113-129	NA	B2RXH2	2.60.120.650	128	144	17
B2RXH2_15_348_131-149	NA	B2RXH2	2.60.120.650	146	164	19
B2RXH2_15_348_151-215	NA	B2RXH2	2.60.120.650	166	230	65
B2RXH2_15_348_217-238	NA	B2RXH2	2.60.120.650	232	253	22
B2RXH2_15_348_22-46	NA	B2RXH2	2.60.120.650	37	61	25
B2RXH2_15_348_240-267	NA	B2RXH2	2.60.120.650	255	282	28
B2RXH2_15_348_269-294	NA	B2RXH2	2.60.120.650	284	309	26
B2RXH2_15_348_296-318	NA	B2RXH2	2.60.120.650	311	333	23
B2RXH2_15_348_48-62	NA	B2RXH2	2.60.120.650	63	77	15
B2RXH2_15_348_64-87	NA	B2RXH2	2.60.120.650	79	102	24
B2RXH2_15_348_89-111	NA	B2RXH2	2.60.120.650	104	126	23
B2RXH8_2_106_0-8	39	B2RXH8	3.30.70.330	2	10	9
B2RXH8_2_106_10-24	NA	B2RXH8	3.30.70.330	12	26	15
B2RXH8_2_106_26-46	NA	B2RXH8	3.30.70.330	28	48	21
B2RXH8_2_106_48-58	14	B2RXH8	3.30.70.330	50	60	11
B2RXH8_2_106_60-73	4	B2RXH8	3.30.70.330	62	75	14
B5MCN3_276_382_0-22	NA	B5MCN3	3.40.525.10	276	298	22
B5MCN3_276_382_24-47	NA	B5MCN3	3.40.525.10	300	323	24
B5MCN3_276_382_49-68	NA	B5MCN3	3.40.525.10	325	344	20
B5MCN3_276_382_70-80	14	B5MCN3	3.40.525.10	346	356	11
B5MCN3_276_382_82-94	5	B5MCN3	3.40.525.10	358	370	13
B5MCY1_1546_1642_0-27	NA	B5MCY1	2.30.30.140	1546	1573	27
B5MCY1_1546_1642_29-54	NA	B5MCY1	2.30.30.140	1575	1600	26
B5MCY1_1546_1642_56-72	NA	B5MCY1	2.30.30.140	1602	1618	17
B5MCY1_1546_1642_74-92	NA	B5MCY1	2.30.30.140	1620	1638	19
B5MD39_31_225_0-32	NA	B5MD39	3.60.20.40	31	63	32
B5MD39_31_225_135-146	NA	B5MD39	3.60.20.40	166	177	12
B5MD39_31_225_148-165	NA	B5MD39	3.60.20.40	179	196	18
B5MD39_31_225_167-176	8	B5MD39	3.60.20.40	198	207	10
B5MD39_31_225_178-190	213	B5MD39	3.60.20.40	209	221	13
B5MD39_31_225_34-56	NA	B5MD39	3.60.20.40	65	87	23
B5MD39_31_225_58-86	NA	B5MD39	3.60.20.40	89	117	29
B5MD39_31_225_88-133	NA	B5MD39	3.60.20.40	119	164	46
B5ME19_713_847_0-9	18	B5ME19	1.25.40.570	713	722	10
B5ME19_713_847_16-54	NA	B5ME19	1.25.40.570	729	767	39
B5ME19_713_847_56-87	44	B5ME19	1.25.40.570	769	800	32
B7U540_186_366_0-19	NA	B7U540	2.60.40.1400	186	205	19
B7U540_186_366_103-119	115	B7U540	2.60.40.1400	289	305	17
B7U540_186_366_121-148	NA	B7U540	2.60.40.1400	307	334	28
B7U540_186_366_150-176	NA	B7U540	2.60.40.1400	336	362	27
B7U540_186_366_21-34	7	B7U540	2.60.40.1400	207	220	14
B7U540_186_366_36-53	NA	B7U540	2.60.40.1400	222	239	18
B7U540_186_366_55-70	NA	B7U540	2.60.40.1400	241	256	16
B7U540_186_366_72-101	NA	B7U540	2.60.40.1400	258	287	30
B7U540_65_184_0-51	NA	B7U540	1.10.287.70	65	116	51
B7U540_65_184_53-88	NA	B7U540	1.10.287.70	118	153	36
B7U540_65_184_90-115	23	B7U540	1.10.287.70	155	180	26
B7ZC32_384_486_0-8	39	B7ZC32	2.60.200.20	384	392	9
B7ZC32_384_486_10-33	NA	B7ZC32	2.60.200.20	394	417	24
B7ZC32_384_486_35-52	NA	B7ZC32	2.60.200.20	419	436	18
B7ZC32_384_486_54-80	NA	B7ZC32	2.60.200.20	438	464	27
B7ZC32_384_486_82-94	NA	B7ZC32	2.60.200.20	466	478	13
B7ZC32_9_375_0-15	NA	B7ZC32	3.40.850.10	9	24	16
B7ZC32_9_375_139-163	NA	B7ZC32	3.40.850.10	148	172	25
B7ZC32_9_375_165-174	8	B7ZC32	3.40.850.10	174	183	10
B7ZC32_9_375_17-36	NA	B7ZC32	3.40.850.10	26	45	20
B7ZC32_9_375_176-189	NA	B7ZC32	3.40.850.10	185	198	14
B7ZC32_9_375_191-211	25	B7ZC32	3.40.850.10	200	220	21
B7ZC32_9_375_213-233	NA	B7ZC32	3.40.850.10	222	242	21
B7ZC32_9_375_235-258	NA	B7ZC32	3.40.850.10	244	267	24
B7ZC32_9_375_260-291	44	B7ZC32	3.40.850.10	269	300	32
B7ZC32_9_375_293-311	NA	B7ZC32	3.40.850.10	302	320	19
B7ZC32_9_375_313-327	27	B7ZC32	3.40.850.10	322	336	15
B7ZC32_9_375_329-351	NA	B7ZC32	3.40.850.10	338	360	23
B7ZC32_9_375_38-67	NA	B7ZC32	3.40.850.10	47	76	30
B7ZC32_9_375_69-90	9	B7ZC32	3.40.850.10	78	99	22
B7ZC32_9_375_92-137	NA	B7ZC32	3.40.850.10	101	146	46
B9A6J9_116_223_0-23	NA	B9A6J9	1.10.8.270	116	139	23
B9A6J9_116_223_25-41	6	B9A6J9	1.10.8.270	141	157	17
B9A6J9_116_223_43-67	21	B9A6J9	1.10.8.270	159	183	25
B9A6J9_116_223_69-85	6	B9A6J9	1.10.8.270	185	201	17
B9A6J9_116_223_87-95	36	B9A6J9	1.10.8.270	203	211	9
C9J1S8_279_452_0-22	NA	C9J1S8	2.60.120.920	279	301	22
C9J1S8_279_452_109-120	NA	C9J1S8	2.60.120.920	388	399	12
C9J1S8_279_452_122-136	NA	C9J1S8	2.60.120.920	401	415	15
C9J1S8_279_452_138-148	14	C9J1S8	2.60.120.920	417	427	11
C9J1S8_279_452_150-158	39	C9J1S8	2.60.120.920	429	437	9
C9J1S8_279_452_24-39	NA	C9J1S8	2.60.120.920	303	318	16
C9J1S8_279_452_41-57	NA	C9J1S8	2.60.120.920	320	336	17
C9J1S8_279_452_59-87	NA	C9J1S8	2.60.120.920	338	366	29
C9J1S8_279_452_89-107	NA	C9J1S8	2.60.120.920	368	386	19
C9J1S8_86_153_0-8	NA	C9J1S8	3.30.160.60	86	94	9
C9J1S8_86_153_10-30	NA	C9J1S8	3.30.160.60	96	116	21
C9J1S8_86_153_32-63	NA	C9J1S8	3.30.160.60	118	149	32
C9J798_321_557_0-10	35	C9J798	1.10.506.10	321	331	11
C9J798_321_557_12-26	NA	C9J798	1.10.506.10	333	347	15
C9J798_321_557_134-171	NA	C9J798	1.10.506.10	455	492	38
C9J798_321_557_173-201	NA	C9J798	1.10.506.10	494	522	29
C9J798_321_557_203-225	20	C9J798	1.10.506.10	524	546	23
C9J798_321_557_28-76	NA	C9J798	1.10.506.10	349	397	49
C9J798_321_557_81-132	NA	C9J798	1.10.506.10	402	453	52
C9JJ37_158_260_0-27	NA	C9JJ37	1.25.40.420	158	185	27
C9JJ37_158_260_29-49	25	C9JJ37	1.25.40.420	187	207	21
C9JJ37_158_260_51-73	NA	C9JJ37	1.25.40.420	209	231	23
C9JJ37_158_260_75-98	NA	C9JJ37	1.25.40.420	233	256	24
C9JJH3_78_377_0-36	NA	C9JJH3	3.90.70.10	78	114	36
C9JJH3_78_377_104-127	233	C9JJH3	3.90.70.10	182	205	24
C9JJH3_78_377_136-150	230	C9JJH3	3.90.70.10	214	228	15
C9JJH3_78_377_152-167	208	C9JJH3	3.90.70.10	230	245	16
C9JJH3_78_377_186-209	NA	C9JJH3	3.90.70.10	264	287	24
C9JJH3_78_377_211-231	NA	C9JJH3	3.90.70.10	289	309	21
C9JJH3_78_377_233-251	NA	C9JJH3	3.90.70.10	311	329	19
C9JJH3_78_377_253-276	231	C9JJH3	3.90.70.10	331	354	24
C9JJH3_78_377_43-58	13	C9JJH3	3.90.70.10	121	136	16
C9JJH3_78_377_67-102	232	C9JJH3	3.90.70.10	145	180	36
C9JLR9_102_169_0-13	NA	C9JLR9	3.30.160.60	106	119	14
C9JLR9_102_169_15-29	NA	C9JLR9	3.30.160.60	121	135	15
C9JLR9_102_169_31-52	NA	C9JLR9	3.30.160.60	137	158	22
C9JLR9_261_328_0-17	NA	C9JLR9	3.30.160.60	261	278	17
C9JLR9_261_328_19-34	NA	C9JLR9	3.30.160.60	280	295	16
C9JLR9_261_328_36-54	NA	C9JLR9	3.30.160.60	297	315	19
C9JLR9_415_482_0-21	NA	C9JLR9	3.30.160.60	427	448	21
C9JLR9_415_482_23-44	NA	C9JLR9	3.30.160.60	450	471	22
C9JLR9_578_645_0-14	NA	C9JLR9	3.30.160.60	581	595	14
C9JLR9_578_645_16-30	NA	C9JLR9	3.30.160.60	597	611	15
C9JLR9_578_645_32-53	NA	C9JLR9	3.30.160.60	613	634	22
C9JR72_166_430_0-9	8	C9JR72	2.120.10.80	174	183	10
C9JR72_166_430_110-140	NA	C9JR72	2.120.10.80	284	314	31
C9JR72_166_430_11-45	NA	C9JR72	2.120.10.80	185	219	35
C9JR72_166_430_142-153	11	C9JR72	2.120.10.80	316	327	12
C9JR72_166_430_155-188	NA	C9JR72	2.120.10.80	329	362	34
C9JR72_166_430_190-203	7	C9JR72	2.120.10.80	364	377	14
C9JR72_166_430_205-250	NA	C9JR72	2.120.10.80	379	424	46
C9JR72_166_430_47-61	27	C9JR72	2.120.10.80	221	235	15
C9JR72_166_430_63-94	NA	C9JR72	2.120.10.80	237	268	32
C9JR72_166_430_96-108	5	C9JR72	2.120.10.80	270	282	13
C9JR72_7_137_0-34	NA	C9JR72	3.30.710.10	7	41	34
C9JR72_7_137_36-60	NA	C9JR72	3.30.710.10	43	67	25
C9JR72_7_137_62-81	NA	C9JR72	3.30.710.10	69	88	20
C9JR72_7_137_83-97	1	C9JR72	3.30.710.10	90	104	15
C9JR72_7_137_99-126	NA	C9JR72	3.30.710.10	106	133	28
C9JRZ8_1_316_0-21	NA	C9JRZ8	3.20.20.100	2	23	21
C9JRZ8_1_316_127-147	NA	C9JRZ8	3.20.20.100	129	149	21
C9JRZ8_1_316_149-172	NA	C9JRZ8	3.20.20.100	151	174	24
C9JRZ8_1_316_174-198	NA	C9JRZ8	3.20.20.100	176	200	25
C9JRZ8_1_316_200-219	NA	C9JRZ8	3.20.20.100	202	221	20
C9JRZ8_1_316_221-239	NA	C9JRZ8	3.20.20.100	223	241	19
C9JRZ8_1_316_23-63	NA	C9JRZ8	3.20.20.100	25	65	41	Asp44; Tyr49	Asp44: electrostatic stabiliser, spectator; Tyr49: proton shuttle (general acid/base), reactant
C9JRZ8_1_316_241-265	NA	C9JRZ8	3.20.20.100	243	267	25
C9JRZ8_1_316_267-302	NA	C9JRZ8	3.20.20.100	269	304	36
C9JRZ8_1_316_65-85	NA	C9JRZ8	3.20.20.100	67	87	21
C9JRZ8_1_316_87-125	NA	C9JRZ8	3.20.20.100	89	127	39	His111	His111: proton shuttle (general acid/base), reactant
C9JTQ0_9_199_0-18	NA	C9JTQ0	1.25.40.20	13	31	19
C9JTQ0_9_199_103-114	10	C9JTQ0	1.25.40.20	116	127	12
C9JTQ0_9_199_24-57	NA	C9JTQ0	1.25.40.20	37	70	34
C9JTQ0_9_199_59-101	NA	C9JTQ0	1.25.40.20	72	114	43
C9JVI0_76_387_0-38	NA	C9JVI0	3.90.70.10	77	115	38
C9JVI0_76_387_105-128	233	C9JVI0	3.90.70.10	182	205	24
C9JVI0_76_387_137-151	230	C9JVI0	3.90.70.10	214	228	15
C9JVI0_76_387_153-168	208	C9JVI0	3.90.70.10	230	245	16
C9JVI0_76_387_187-209	NA	C9JVI0	3.90.70.10	264	286	23
C9JVI0_76_387_211-233	NA	C9JVI0	3.90.70.10	288	310	23
C9JVI0_76_387_235-252	NA	C9JVI0	3.90.70.10	312	329	18
C9JVI0_76_387_254-277	231	C9JVI0	3.90.70.10	331	354	24
C9JVI0_76_387_279-298	NA	C9JVI0	3.90.70.10	356	375	20
C9JVI0_76_387_43-59	6	C9JVI0	3.90.70.10	120	136	17
C9JVI0_76_387_68-103	232	C9JVI0	3.90.70.10	145	180	36
D3W0D1_76_196_0-30	NA	D3W0D1	3.10.100.10	76	106	30
D3W0D1_76_196_32-53	NA	D3W0D1	3.10.100.10	108	129	22
D3W0D1_76_196_55-67	5	D3W0D1	3.10.100.10	131	143	13
D3W0D1_76_196_69-90	NA	D3W0D1	3.10.100.10	145	166	22
D3W0D1_76_196_92-116	NA	D3W0D1	3.10.100.10	168	192	25
D6R901_79_380_0-35	NA	D6R901	3.90.70.10	79	114	35
D6R901_79_380_103-126	233	D6R901	3.90.70.10	182	205	24
D6R901_79_380_135-149	230	D6R901	3.90.70.10	214	228	15
D6R901_79_380_151-166	208	D6R901	3.90.70.10	230	245	16
D6R901_79_380_185-209	NA	D6R901	3.90.70.10	264	288	25
D6R901_79_380_211-230	NA	D6R901	3.90.70.10	290	309	20
D6R901_79_380_232-250	NA	D6R901	3.90.70.10	311	329	19
D6R901_79_380_252-275	231	D6R901	3.90.70.10	331	354	24
D6R901_79_380_277-297	NA	D6R901	3.90.70.10	356	376	21
D6R901_79_380_41-57	6	D6R901	3.90.70.10	120	136	17
D6R901_79_380_66-101	232	D6R901	3.90.70.10	145	180	36
D6RA61_76_387_0-38	NA	D6RA61	3.90.70.10	77	115	38
D6RA61_76_387_105-128	233	D6RA61	3.90.70.10	182	205	24
D6RA61_76_387_137-151	230	D6RA61	3.90.70.10	214	228	15
D6RA61_76_387_153-168	208	D6RA61	3.90.70.10	230	245	16
D6RA61_76_387_187-211	NA	D6RA61	3.90.70.10	264	288	25
D6RA61_76_387_213-233	NA	D6RA61	3.90.70.10	290	310	21
D6RA61_76_387_235-252	NA	D6RA61	3.90.70.10	312	329	18
D6RA61_76_387_254-277	231	D6RA61	3.90.70.10	331	354	24
D6RA61_76_387_279-299	NA	D6RA61	3.90.70.10	356	376	21
D6RA61_76_387_43-59	6	D6RA61	3.90.70.10	120	136	17
D6RA61_76_387_68-103	232	D6RA61	3.90.70.10	145	180	36
D6RCP7_76_387_0-38	NA	D6RCP7	3.90.70.10	77	115	38
D6RCP7_76_387_105-128	233	D6RCP7	3.90.70.10	182	205	24
D6RCP7_76_387_137-151	230	D6RCP7	3.90.70.10	214	228	15
D6RCP7_76_387_153-168	208	D6RCP7	3.90.70.10	230	245	16
D6RCP7_76_387_187-209	NA	D6RCP7	3.90.70.10	264	286	23
D6RCP7_76_387_211-233	NA	D6RCP7	3.90.70.10	288	310	23
D6RCP7_76_387_235-252	NA	D6RCP7	3.90.70.10	312	329	18
D6RCP7_76_387_254-277	231	D6RCP7	3.90.70.10	331	354	24
D6RCP7_76_387_279-299	NA	D6RCP7	3.90.70.10	356	376	21
D6RCP7_76_387_43-59	6	D6RCP7	3.90.70.10	120	136	17
D6RCP7_76_387_68-103	232	D6RCP7	3.90.70.10	145	180	36
D6RJB6_79_380_0-35	NA	D6RJB6	3.90.70.10	79	114	35
D6RJB6_79_380_103-126	233	D6RJB6	3.90.70.10	182	205	24
D6RJB6_79_380_135-149	230	D6RJB6	3.90.70.10	214	228	15
D6RJB6_79_380_151-166	208	D6RJB6	3.90.70.10	230	245	16
D6RJB6_79_380_185-209	NA	D6RJB6	3.90.70.10	264	288	25
D6RJB6_79_380_211-230	NA	D6RJB6	3.90.70.10	290	309	20
D6RJB6_79_380_232-250	NA	D6RJB6	3.90.70.10	311	329	19
D6RJB6_79_380_252-275	231	D6RJB6	3.90.70.10	331	354	24
D6RJB6_79_380_277-297	NA	D6RJB6	3.90.70.10	356	376	21
D6RJB6_79_380_41-57	6	D6RJB6	3.90.70.10	120	136	17
D6RJB6_79_380_66-101	232	D6RJB6	3.90.70.10	145	180	36
E2RYF7_161_246_0-7	15	E2RYF7	2.160.10.10	161	168	8
E2RYF7_161_246_20-41	NA	E2RYF7	2.160.10.10	181	202	22
E2RYF7_161_246_43-64	NA	E2RYF7	2.160.10.10	204	225	22
E2RYF7_161_246_66-75	8	E2RYF7	2.160.10.10	227	236	10
E2RYF7_161_246_9-18	8	E2RYF7	2.160.10.10	170	179	10
E5RG02_34_174_0-10	14	E5RG02	2.40.10.10	34	44	11
E5RG02_34_174_105-121	NA	E5RG02	2.40.10.10	139	155	17
E5RG02_34_174_12-30	NA	E5RG02	2.40.10.10	46	64	19
E5RG02_34_174_32-55	NA	E5RG02	2.40.10.10	66	89	24
E5RG02_34_174_57-71	NA	E5RG02	2.40.10.10	91	105	15
E5RG02_34_174_73-87	NA	E5RG02	2.40.10.10	107	121	15
E5RG02_34_174_89-103	27	E5RG02	2.40.10.10	123	137	15
E9PAV3_1947_1999_0-15	NA	E9PAV3	2.20.70.30	1947	1962	15
E9PAV3_1947_1999_17-32	NA	E9PAV3	2.20.70.30	1964	1979	16
E9PAV3_1947_1999_34-48	NA	E9PAV3	2.20.70.30	1981	1995	15
E9PB15_46_104_0-8	39	E9PB15	2.60.40.790	47	55	9
E9PB15_46_104_10-22	5	E9PB15	2.60.40.790	57	69	13
E9PB15_46_104_24-41	NA	E9PB15	2.60.40.790	71	88	18
E9PQ18_41_181_0-12	NA	E9PQ18	2.60.120.260	47	59	13
E9PQ18_41_181_107-122	40	E9PQ18	2.60.120.260	154	169	16
E9PQ18_41_181_14-23	8	E9PQ18	2.60.120.260	61	70	10
E9PQ18_41_181_25-38	7	E9PQ18	2.60.120.260	72	85	14
E9PQ18_41_181_40-63	NA	E9PQ18	2.60.120.260	87	110	24
E9PQ18_41_181_65-84	NA	E9PQ18	2.60.120.260	112	131	20
E9PQ18_41_181_86-105	NA	E9PQ18	2.60.120.260	133	152	20
F5H284_1_164_0-11	127	F5H284	2.40.100.10	2	13	11
[truncated: 64,938 more rows]
